# Supplementary material for: Hepatocyte growth factor in cerebrospinal fluid differentiates community-acquired or nosocomial septic meningitis from other causes of pleocytosis
Source: Fluids Barriers CNS. 2015 Sep 25;12:22. doi: 10.1186/s12987-015-0020-z (PMC4582940; doi:10.1186/s12987-015-0020-z)
Supplement: Supplementary file 1 — Additional file 1. In the Supplemental Material Section an Excel file with detailed information about the cases included in the study is presented. [file 12987_2015_20_MOESM1_ESM.xlsx]

## Sheet: Septic meningitis
	kod	c-met	HSPG	ELISA	Datum	CSF odling	Diagnos	CSF-röd	Poly	CSF LPK	CSF-mono	CSF-Alb	CSF-lakat	Anamnes
	Community-Aquired
75	30-2126	302.7	119		2005-12-20	KNS		2200	250	2880	2630	3530	8.2
66	40-1905	37.8	43.2		2006-05-13	hemofylus influenzae		0.1	10	802	792		4.5
72	41-2416	23	0.5	2.71	2013-11-18	Ricketsia myelit		35	81	357	286	2020	6.1
72	41-2416	40.7	6.7	0.91	2013-12-08	Ricketsia myelit treated		35	3.6	89.6	86	1170	3
71	42-2635	47	-3.4	3.41	2013-12-05	listeria monocytogenes		760	29	81	52		6.7
67	43-1637	643.5	-1	5.915	2010-07-14	Pnc i blododlingar	Meningit Pnc	14500	nd	6000	nd	5260	17	Otit. Motala. Pneumocock meningit
67	43-1637	260.7	-0.1	7.075	2010-07-13	Pnc i blododlingar	Meningit Pnc	Motala						Otit. Motala. Pneumocock meningit. Blivit återkommande meningit.
70	43-1637	14	-3.1	3.98	2013-11-26	hemofylus influenzae		400	400	2800	2400	1480	7.1
69	43-2311	29.3	2.9	0.58	2012-09-20	Cryptococcus neoformansBacillus cerus 25/8	Meningit Cryptococcus	4	1	72	71		1	B-cell lymfom 07, FF. 23/4 feber, HV LP ua. 26/8 HV frysning. LP och odling visat Kryptococker. Antigen neg men ev pga kapselfri kryptocock. HIV neg. Beh Ambisone.
62	44-1632	88.4	63.5		2006-04-07	alfa streptococker 7/4		380	36.3	1120	1173	3060	10.3
61	45-2334	215.9	81.7		2006-02-08	Streptococcus Interm		510	28	128	120		8.6
67	46-9695	956.3	-4.3	17.81	2013-05-10	Aspergillos sinuitis, neg cultures		60		6600	2610		6.6
58	48-2489	201.2	89.1		2006-04-20	Streptococcus Interm (13/4)		144	68	412	344
64	49-5066	89	6.5	9.71	2013-11-21	pneumococcus sepsis		52	726	506	206		3.3
61	50-2432	65.4	-0.5	1.391	2011-02-19	Strep intermedius PCR	ventrikulit	49000	18800	8400	10400			Diabetes. I nov inlagd feber och blodet växer Strep intermedius. I jan HV och feber. Inlagd NIVA. Flera antibiotika. Förändring i lever som blir abscess. Shunt. Överlevt.
59	51-2364	152.8	21.9	10.77	2011-11-03	Strep pneumonia	Pnc meningit	89	18	40	22		17	Serum C-met 662,40, HSPG 98,80. Tid frisk kvinna.
57	53-1942	63.2	17		2011-11-02	Strep pneumonia	Pnc meningit	720	3	90	87	3930	16	Tid frisk kvinna. Pnc meningit. Mastoidit. Konstigt i serum c-met -315, HSPG -4,8. Stämmer detta? Kört efter ett mycket stark serum.
48	63-7211	56	10.7	9.12	2011-02-05	Strep pneumonia	Pnc meningit	200	nd	6150	nd	2710	10.7	Tidigare frisk kvinna med media otit.
43	68-2151	20.1	8.4	4.822	2011-12-06	Strep pneumonia	Pnc meningit	1575	180	1220	1040	600	4.6	Tid frisk. Meningit, segt förlopp. Epilepsi, drän. Utvecklar immunobrist IgG.
25	84-2001	909	129	3.08	2009-07-24	neg	oklar meingit	26	6	78	72		2.9	Diabetes ty 1. Återkommande infektion. Oklar feber. Inlagd Motala, haft böld vä ljmske. Fick Claforan. Utsatt 21/7. utveckar feber, nackstyv 24/7. LP visat pleocytos men alla odlingar och virusdiag neg. Pat forsatt besvär. Min patient. Uppföljning, Hittade infektion i tänder. 2012 LP igen lätt leukocytos. Nu flera tandläkarbesök 2014. dragit ut tänder.
23	87-2094	42.5	16.2	0.664	2011-01-10	Staf aureus 18/1	Hjärnabscess	5160	60	558	618		13	Tid frisk, astma, Dålig tandstatus, Revbensfraktur sep. Sökte dec för bröstsmärtor, söker 6/1 kräkningar HV. Likvor pleocytos, laktat 13. Insatt Meronem Acyklovir, CT hjärnabscess. Återställd.
23	89-1958	9.6	-8.9	1.01	2013-09-29	neg	Meningit	36	427	37	292	1160	4.1	Min patient. Oklar meningit. Bedömdes som aseptisk men utvecklade nackstyvhet. Fick Meronem susp Listeria.

## Sheet: Aseptic meningitis
Viral meningitis
kod	c-met	HSPG	ELISA	Datum	CSF odling	Diagnos	CSF-röd	Poly	CSF LPK	CSF-mono	CSF-Alb	CSF-lakat	Anamnes
31-1925	-0.8	-2.8	0.59	2013-01-25	Urinodling E coli	Herpes Zoster PCR	0.1	0	32	32	206	1.8	Hypertoni, artros. Zona beh Aciclovir 22/1. utvecklr meningoencefalit. Acyclovir iv beh.
51-7017	2.8	-1.9	1.6	2011-09-11	Enterovirus meningitis	Enterovirus	541	170	347	177	541	2.5	ADHD, HV, Feber.
69-2234	-90.4	-1.5	0.61	2012-01-06	neg	Aseptisk meningit UNS	0.1	1.3	11.4	10.5		1.6	Från Nigeria. Frisk. HV, feber.
70-1908	-27.5	-0.4	0.4	2012-08-30	neg	Enterovirus	2.1	0	2.1	2.1	125	1.2	Tid frisk. Varit i Indien. Fever, HV, Eligt journal Enterovirus PCR men jag hittar inte detta.
75-2018	-2.6	-3.7	0.45	2012-09-15	neg	Aseptisk meningit UNS	2.5	5.5	55.5	50	389	1.4	Tid frisk. Fästingsbett, dubbelseende.
76-1718	-1.1	-5.1	0.89	2012-09-18	Enterovirus meningitis	Enterovirus	2.2	44.5	117.5	73	348	2	Tid frisk. HV.
77-2511	6.3	-3.9	0.79	2011-10-17	Enterovirus meningitis	Enterovirus	175	12	75	63	424	2.3	NK. Tid frisk. HV feber.
77-1965	-8.5	-4.1	0.78	2012-01-22	neg	Aseptisk meningit UNS	1	68	133	65	565	2.8	Tid frisk man. HV
80-2015	-15	0.5	0.87	2012-09-15	neg	Aseptisk meningit UNS	1	21	222	201	443	1.8
89-1954	-14.6	-8.6	0.46	2012-08-21	Herpes Zoster PCR	Meningit Zoster	368	0	890	890		1.7
92-0627	-91	-1.1	0.91	2011-05-16	neg	Aseptisk meningit UNS	84	25	250	225	260	2.4	Tid frisk. Feber, HV, CRP stegring. All utredning neg
73-2422	-11.1	-9.4	0.49	2013-12-30	encephalitis neg tests		18	58	0	58	157	1.7	Anna Hilding
66-1986	-8.6	-8.4	0.79	2013-12-04	Enterovirus		2.9	164	4	160	245	2.4
73-2422	-11	-9.6	0.3	2014-01-15	neg		0.3	9.8	0	9.8	112	1.6	Anna Hilding
25-3933	-3.1	-6.3	2.1	2013-11-13	Varicella zoster + intrathecal anti borrelia IgM		458	123	1	122	491	3.6
37-2136	-191	-6.9	1.43	2013-06-22	varicella zoster		58	169	1	168	1300	2.7
Chronic meningitis; borrelia,Cruetzfeldt-Jakobs, syphilis, tuberculosis
63-7030	-9.7	-8.3	0.46	2013-10-24	neg		12.8	0.6	0.2	0.4	92	1.5	Borrelia, susp neuroborrelios
82-1939	0.5	0.7	0.78	2012-11-22		Neuroborrelios	62.5	7.5	1042	1035		3.3	Tid frisk man. Söker pga HV. Pleocytos. Insatt Meronem. Utredningar medc likvorodling, antigen detection, virus, TBE, CMV neg. Har förhöjd borrelia IgG i lik. Ha beh som en neuroborrelios samt bakteriell meningit. Mått ok efteråt.
80-1936	-12	-5	0.325	2013-05-02	borrelia	neuroborrelios	0	0.8	1.6	0.8			Tid frisk, HV, feber.
74-1610	-5.6	-3.2	1.047	2012-08-08	borrelia (pos IgG likvor)	neuroborrelios	0.1	1.6	150.2	148.6	892	2.4	Sjuk sedan en månad huvudvärk. Aktuell neuroborreliosis.
57-2020	0	-2.8	0.33	2013-01-15	neuroborrelios både IgG och IgM stegring likvor		0	0	27	27	391	1.6	hypertoni. Osteoporos, astma. Plötsligt muskel och nackvärk. 14/12 facialis pares. Smärta. Beh med Doxyferm mot neuroborrelios
59-2011	19.7	-0.9	1.122	2012-11-06	neuroborrelis, IgM, IgG likvor	facialis pares	0.7	0	88	88	906	2.4	Tab beh hypertoni, rökare, facialis pares. Ingen HV. Har både IgM och IgG stegring i likvor mot borrelia.
3102	4.6	-10
5123	-15	-20
1572	-11	-10
1258	-12	-7
1271	-0.9	-4
2862	-16	-9
5351	-11	-8
4923	462	134
4739	-5.9	-3.4
2070	-8.6	-3.4
5503	-4.6	-7.6
2611	-12.2	-8.5
4956	-6.3	0.9
9110	-13.3	-10.1
4720	-1.1	0
5987	-7.5	0
4750	-0.5	0
3064	-4.7	-6.7
3112	-5.6	-2.3
5359	-3.4	0
4614	-10.4	-4.7
5334	-3.5	-5.2
48-6669	-9.7	-10	0.68	2014-01-17	Prioner		4	0.1	3	2.9		1.5
76F0038	-47	-10.6	0.48	2013-04-30	Syphilis negative in CSF		0	0.1	0.9	0.8	281	1.3	Syphilis
80-2607	-3.5	-4	0.188	2012-10-25	neg	TbC meningit	1820	0	112	112	1420	3.3	From Somalia. Beh mot Tbc förut. Nu maken Tbc, förändring lunga. Får feber, HV och pleocytos. Direkt mikroskopi, PCR och odling neg. Behandlas som Tbc.

## Sheet: Total NK material
kod	c-met	HSPG	ELISA	Datum	CSF odling	nosocomial	Diagnos	CSF-röd	Poly	CSF LPK	CSF-mono	CSF-Alb	CSF-lakat	Anamnes
30-2927	7.5	-5.1	1.316	2011-06-16	serratia i blod 26/6, borste 22/6	VAP 7 days	Hypofystumör	3500	3	9	6			Op hypofystumör 16/6, blödning efteråt.Zinacef profylax. Antibiotikafri sedan 20/6. Feber och CRP stegring 23/6, VAP. Meronem låg dos. Dör 9/8.
32-2300	4.9	0.6	2.314	2010-10-15	E fecalis urin 18/10	menin 8 days	blödning	6300	0	8	8			FF, TIA, hydrocefalus, V-drän 10/10. Den 18/10 utvecklar pat pleocytos, laktatstegring, feber, HV och insatt beh mot meningit Vanco + Rimactan. Avslutar denna beh 21/10. Överlevt 2014.
33-2904	85.1	0	3.354	2009-11-12	propionbacterie acne 11/11	menin 12 days	subaraknoidalblödning	11000	nd	262	nd		>4	Subarack coiled 29/10. Feber. Urinodling 5/11 E cloace. Insatt Meronem 11/11 och meningitdos sedan 12/11 pga cellstegring i likvor och laktat över 4. Svarar. Skickas tillbaka till Kalmar och dör 2/12-2009.
33-2904	45.1	-7.1	3.027	2009-11-09	neg		subaraknoidalblödning	6080	0	57.4	57.4			Subarack coiled 29/10. Feber. Urinodling 5/11 E cloace. Insatt Meronem 11/11 och meningitdos sedan 12/11 pga cellstegring i likvor och laktat över 4. Svarar. Skickas tillbaka till Kalmar och dör 2/12-2009.
33-2904	45.8	-4.1	2.308	2009-11-05	neg		subaraknoidalblödning	20000	1	26	25			Subarack coiled 29/10. Feber. Urinodling 5/11 E cloace. Insatt Meronem 11/11 och meningitdos sedan 12/11 pga cellstegring i likvor och laktat över 4. Svarar. Skickas tillbaka till Kalmar och dör 2/12-2009.					0.2											pos	Neuroborrelios, beh sent och nu sekel i bensvaghet.
33-2904	21.9	-5.6	2.275	2009-11-03	neg staf urin		subaraknoidalblödning	45000	nd	66	nd			Subarack coiled 29/10. Feber. Urinodling 5/11 E cloace. Insatt Meronem 11/11 och meningitdos sedan 12/11 pga cellstegring i likvor och laktat över 4. Svarar. Skickas tillbaka till Kalmar och dör 2/12-2009.
33-2904	38.9	-5.7	1.811	2009-11-02	neg		subaraknoidalblödning	171000	nd	630	nd			Subarack coiled 29/10. Feber. Urinodling 5/11 E cloace. Insatt Meronem 11/11 och meningitdos sedan 12/11 pga cellstegring i likvor och laktat över 4. Svarar. Skickas tillbaka till Kalmar och dör 2/12-2009.
33-2904	26.1	-2	0.405	2009-11-23	neg		subaraknoidalblödning	13	0	6	6			Subarack coiled 29/10. Feber. Urinodling 5/11 E cloace. Insatt Meronem 11/11 och meningitdos sedan 12/11 pga cellstegring i likvor och laktat över 4. Svarar. Skickas tillbaka till Kalmar och dör 2/12-2009.
33-2970	4	-2.5	0.947	2010-07-15	neg		postop nacke inf	37.8	0	1.5	1.5			Nack op med stag. Post op infektion. Ytlig odling KNS. Beh med Rimac + Vancomycin. Insatt Avelox pga försämring. Blir bättre då men dör 2012 pga kroniskt sår nacke postop.
33-8962	25	-5	0.938	2010-07-15	neg	VAP 2 days	SAH	24000	nd	120	nd		3	Frisk men kognitiv störning, Subdural hematom sedan 6/7. Claforan sedan 8/7 pga feber. Amimox. Likvor tagen när man gått över amimox. Uppföljning nosokomial pneumoni and hydrocefalus. Ingen diagnos meningit.
33-8962	23	-12		2010-07-19	neg	VAP 2 days	subdural hematom	9350	0	64	64			Subdural hematom sedan 6/7. Claforan. Amimox. Likvor tagen när man gått över amimox. Uppföljning nosokomial pneumoni and hydrocefalus. Ingen diagnos meningit.																, Tazocin tom 29/7 pga VAP. Negative odling. Shunt 29/7. Dör 29/6 14 hjärnblödning.
34-3936	-0.5	-0.5	2.926	2010-03-12	propionbacterie acnes i lik 12/3		ICH	12000	nd	45	nd			Aplastisk anemi Sandimun trombocyt substtition, myastenia gravis, HV 7/3 Op occipital blödning. CRP stegring 12/3. Insatt Tazocin 13/3. Cellstegring 14/3 men sjunkande CRP. och insatt Meronem meningit dos. Odlingar 11/3 före antibiotiknegativ,. Förbättras. dör 2013.
34-3936	-2	0.8	1.542	2010-03-14	neg		ICH	11050	nd	264	nd			Aplastisk anemi, myastenia gravis, HV 7&3 Op. Misstanke infektion. Antibiotika Tazocin. Cellstegring 14/3 och insatt Meronem. Förbättras.
34-3936	-0.7	0.3	0.563	2010-03-18	neg		ICH	592	1	16	15			Aplastisk anemi, myastenia gravis, HV 7&3 Op. Misstanke infektion. Antibiotika Tazocin. Cellstegring 14/3 och insatt Meronem. Förbättras.
34-3936	-1.3	-3	0.332	2010-03-22	neg		ICH	98	0	4.8	4.8			Aplastisk anemi, myastenia gravis, HV 7&3 Op. Misstanke infektion. Antibiotika Tazocin. Cellstegring 14/3 och insatt Meronem. Förbättras.
34-2944	27.5	-4.7	0.825	2010-01-25	neg	OKLAR	hjärnstam blödning	14000	nd	39	nd			Långvarig IVA pga sepsis. Inkommer med medvetande rubbning. Hjärnstamblödning. Op ingen antibiotika insatt rapport. Skickas tillbaka 28/1. Ingen information om överlevnad.
34-2432	36.9	-6.3	2.04	2010-01-04	neg	menin 6 days	hjärnblödning	8600	2	128	126			Diabetes, IHD, pace-maker. Inkommer 25/12 efter fallit. Rtg visat blödning. Beh för pneumoni. Utveckar cellökning den 31/12. Beh för meningit med Meronem och vancomycin. Dör 16/1.
34-2432	34.5	-6.4	1.685	2010-01-05	neg		hjärnblödning	1050	0	9	9			Diabetes, IHD, pace-maker. Inkommer 25/12 efter fallit. Rtg visat blödning. Beh för pneumoni. Utveckar cellökning den 31/12. Beh för meningit med Meronem och vancomycin. Dör 16/1.
34-2432	33.4	-5.9	1.682	2010-01-07	neg		hjärnblödning	2900	2	60	58			Diabetes, IHD, pace-maker. Inkommer 25/12 efter fallit. Rtg visat blödning. Beh för pneumoni. Utveckar cellökning den 31/12. Beh för meningit med Meronem och vancomycin. Dör 16/1.
35-2659	45.6	-9.4	3.481	2010-07-05	neg	menin 7 days	Subdural hematom postop	47000	nd	1370	nd			Hypertoni, hjärtinfarkt, prostatacancer. Kommer från Varnamo för hjärnblödning. Operareas 29/6. Postop försämring. CT angiografi visat uttalad ischemi. Dör 7/7.
36-2409	9.7	3.8	1.32	2010-03-25	neg	Lungor	ICH hydrocefalus	60	nd	60	nd			KOL, intracerebral blödning och hydrocefalus, V-drän, rtg pulm infiltrat, Claforan. Skickas senare tillbaka till Värnamo. Dör 2012-09-16. Sammanfattningsvis slö 2 dagar efter op. KOL. Infiltrat, Claforan. Odling CSF togs 25/3. Bedömdes som pneumoni. Vårdtid NIVA 5 dagar efteråt.
36-2409	-3.9	-1.9		2010-03-29	neg	lungor	ICH hydrocefalus	1450	0.4	4	3.6			KOL, intracerebral blödning och hydrocefalus, V-drän, rtg pulm infiltrat, Claforan. Skickas senare tillbaka till Värnamo. Dör 2012-09-16
37-3556	17.9	1.7	0.792	2010-03-31	neg, proteus i urin, NPh 1/4		ICH	200000	75	565	490			IHD. Hjärtinfarkt. FF, waran, hypertoni. Blödning 5/3. V-drän. Insatt Meronem 4/4 pga meningit miss. Odling neg och pat bytte beh mot Ciproxin den 6/4. Skickas värnamo 13/4. Vad hände sen oklar men åb i juli-10
37-3556	42.7	10.5	0.815	2010-04-01	neg, proteus i urin, NPh 1/4		ICH	52000	50	990	940		3.7	IHD. Hjärtinfarkt. FF, waran, hypertoni. Blödning 5/3. V-drän. Insatt Meronem 4/4 pga meningit miss. Odling neg och pat bytte beh mot Ciproxin den 6/4. Skickas värnamo 13/4. Vad hände sen oklar men åb i juli-10
37-3556	10.8	1.8	1.464	2010-04-03	neg, proteus i urin, NpH 1/4		ICH	4710	215	825	610		4	IHD. Hjärtinfarkt. FF, waran, hypertoni. Blödning 5/3. V-drän. Insatt Meronem 4/4 pga meningit miss. Odling neg och pat bytte beh mot Ciproxin den 6/4. Skickas värnamo 13/4. Vad hände sen oklar men åb i juli-10
37-3556	11.4	1	1.137	2010-04-05	neg, proteus i urin, NpH 1/4		ICH	2100	15	40	25			IHD. Hjärtinfarkt. FF, waran, hypertoni. Blödning 5/3. V-drän. Insatt Meronem 4/4 pga meningit miss. Odling neg och pat bytte beh mot Ciproxin den 6/4. Skickas värnamo 13/4. Vad hände sen oklar men åb i juli-10
37-3556	-1.7	-4	0.823	2010-04-06	neg, proteus i urin, NpH 1/4		ICH	11000	nd	24	nd			IHD. Hjärtinfarkt. FF, waran, hypertoni. Blödning 5/3. V-drän. Insatt Meronem 4/4 pga meningit miss. Odling neg och pat bytte beh mot Ciproxin den 6/4. Skickas värnamo 13/4. Vad hände sen oklar men åb i juli-10
37-6725	29.4	-4.4	0	2011-12-05	neg		subaraknoidalblödning	32000	50	510	460			Hypertoni, Levaxin, 18/11 subarak. Aneurysm, coiling. 23/11 feber. Pneumoni, laktatstegring lik. Insatt Claforan meningit. Byts mot Clafoan pneumoni 28/11. 1/12 feber, laktatsegring lik 5,6. Insatt Meronem meningit. 8/12 utsatt Meronem av Christer. Shunt efteråt. Kontroll 2012.
37-2412	1.4	-4.9	0.575	2011-11-05	KNS 18/11	Inf luft 4 days	subaraknoidalblödning	3200	3	10	7			Subarak 31/10, coiling 1/11. Feber. Gramneg stav i borste. Claforan 3-15/11. Utvecklar pleoctos 15/11 för pneumoni, högt laktat. Meronem 15-24/11. KNS tolkades förorening. dog 8/12. Likvor prov före meningit.
38-2114	3.6	-1.2	1.871	2010-03-11	neg likvor.Staf aureus blod 18/3 och track 13/3	VAP	subaraknoidalblödning	71000	nd	488	nd			DVT, lungemboli, HV , hö-sidig svaghet, blödning op 9/3. Staf VAP 11/3 utveckar staf sepsis 18/3. Antibiotika Claforan 17/3, Tazocin 18/3, Ingen cellökning motsvarande. överflyttas hem lasarett. Dör 11/5-10
38-2114	-2.6	-2.8	1.299	2010-03-13	Staf aureus blod 18/3 och track 13/3	VAP	subaraknoidalblödning	242000	nd	500	nd		3.1	DVT, lungemboli, HV , hö-sidig svaghet, utveckar staf sepsis. Antibiotika, överflyttas hem lasarett. Dör 11/5-10
38-2114	8.3	-0.4	1.257	2010-03-14	Staf aureus blod 18/3 och track 13/3	VAP	subaraknoidalblödning	52000	nd	150	nd			DVT, lungemboli, HV , hö-sidig svaghet, utveckar staf sepsis. Antibiotika, överflyttas hem lasarett. Dör 11/5-10
38-2114	6.9	1.4	1.8	2010-03-15	Staf aureus blod 18/3 och track 13/3	VAP	subaraknoidalblödning	16240	nd	34	nd			DVT, lungemboli, HV , hö-sidig svaghet, utveckar staf sepsis. Antibiotika, överflyttas hem lasarett. Dör 11/5-10. Koloniserar Staf i lungor, trach, CVK, blod
38-2114	7.7	-1.4	0.644	2010-03-17	Staf aureus blod 18/3 och track 13/3	SEPSIS	subaraknoidalblödning	24000	nd	110	nd			DVT, lungemboli, HV , hö-sidig svaghet, utveckar staf sepsis. Antibiotika, överflyttas hem lasarett. Dör 11/5-10. Koloniserar Staf i lungor, trach, CVK, blod
38-2114	7	1.2	1.504	2010-03-25	Staf aureus blod 18/3 och track 13/3	SEPSIS	subaraknoidalblödning	218	0.3	6.4	6.1			DVT, lungemboli, HV , hö-sidig svaghet, utveckar staf sepsis. Antibiotika, överflyttas hem lasarett. Dör 11/5-10. Koloniserar Staf i lungor, trach, CVK, blod
38-2114	3.9	-2.6	0.009	2010-03-29	Staf aureus blod 18/3 och track 13/3		subaraknoidalblödning	84	0	18	18			DVT, lungemboli, HV , hö-sidig svaghet, utveckar staf sepsis. Antibiotika, överflyttas hem lasarett. Dör 11/5-10. Koloniserar Staf i lungor, trach, CVK, blod
39-1930	47.4	0	0.5	2011-10-24	E coli urin	menin 6 days	tumör	900	48	172	124		3.9	Prostata cancer, intraspinal tumör op 12/10. Lumbar drän. Feber 17/10, pleocytos och laktat 8,9 . CRP lågt. Behandlas med Claforan meningitdos. Klarat sig bra oh överlevet 2014. Pseudomonas växte i urin senare i nov 2011.
40-2653	5.9	-3.8	0	2011-04-14	neg (under Claforan sedan 9/4)	Oklar infektion	Thalamusblödning	1680	11.5	59	47.5			Diabetes, bensår. Thalamusblödning 9/4. Hydrocefalus. NIVA 11/4. Insatt Claforan via hemlasarett 9/4. Byte Tazocin 17/4 pga andningsbesvär. Spontant tandlöning inte åtgärdats. Inget TEE. Sequel svaghet vänster ben och senare, minne, gång och miktionbesvär. Ingen hydrocefalus 2014. Varför sequel? Fel behandling!!!!!!
41-6669	-1.3	-0.6	0.05	2011-02-07	E fecalis + Proteus Urin 8/2	UVI 7 days	blödning	12240	nd	10.8	nd			Hypertoni, tid stroke. !/2 blödning. Thalamusblödning. Hydrocefalus, Ventrikel kateter. Hö-sidig hemiplegi. Utskrives 9/2.
41-5724	99.4	-2.3	0.617	2011-07-11	E fecalis nacke opsnitt 6/7	meningit		4400	1020	2000	980		6.6	Skallfraktur 14/6, lumbar kotfraktur. Op 16/6 med ventrikeldrän. Inläg VP shunt 4/7. Op 8/7 ext infektion samt shuntsystem. Postop illaluktande sekret nacke. Insatt Vanco intrathekal + Meronem. Förbättras. Dör 3/8.
41-2196	4.7	-1		2011-06-09	neg	ingen infektion	hjärnblödning	2100	5	24	19			Söker 27/6 pga svaghet. Tidigare frisk. CT inget blödning, viss ändringar. Hemskickas 1/6. Inkommer 2/6 blödning. Hö sidig thalamusblödning och ventrikel genombrott. Trötthet, V-drän förbättras. Åter nedsatt medvetande 9/6. Åtgärdas NK och skickas stroke. Överlevt. Ingen Infektion.
42-4345	9.3	-2.6	8.646	2010-10-14	KNS snäll 14/10, Resistent KNS i blod 19/10		shunt problem	40000	135	400	265		6 (10/10)	Subduralhematom 2008, shunt, byte pga blödning. I okt hydrocefalus. Trombocytopeni, MDS, Beh för pneumoni med Tienam sedan 8/10 + Metro för klostridier. Palliativvård. Dör 22/10.
42-4345	9.9	-1.4	0	2010-10-15	KNS snäll 14/10, Resistent KNS i blod 19/10		shunt problem	8800	35	150	115			Subduralhematom 2008, shunt, byte pga blödning. I okt hydrocefalus. Trombocytopeni, MDS, Beh för pneumoni med Tienam sedan 8/10 + Metro för klostridier. Palliativvård. Dör 22/10.
42-4345 dubbel?	9.2	3.7	1.21	2010-10-21	KNS snäll 14/10, Resistent KNS i blod 19/10		shunt problem	700	0	12	12			Subduralhematom 2008, shunt, byte pga blödning. I okt hydrocefalus. Trombocytopeni, MDS, Beh för pneumoni med Tienam sedan 8/10 + Metro för klostridier. Palliativvård. Dör 22/10.
42-2928	-9.4	-4	0.77	2010-03-26	Alfa streptococker 29/3.		tumör cervikal	1550	280	1670	1390			Tab beh hypertoni. Tilltagande nackbesvär. MR visat tumör. Inlagd 24/3 . OP24/3. Utvecklar meningit 26/3 beh med Meronem, ingen konsultation. Cellerna minskas senare snabbt 29/3.
43-2381	-2	-0.6	0.125	2011-06-06	propionbacterie acne 6/6			16000	nd	164	nd		3	Tid frisk, divertikulit, subarak, aneurysm. V-drän 5/6. Lung rtg infiltrat, Claforan. 8/6 vasospasm. Av Cardell inget antibiotika trots växt propionbakterie. Skickas till Motala efter utsatt cLaforan 14/6. . Verkar fått Lambå i huvudet efteråt 2012. I alla odlingar från Lambå 20/10 2012 samt Benbit skalle 2013-08-12 växer Propionbacterieum acne
44-2004	38.7	-0.3	1.855	2010-02-01	7/2 KNS i blod och 17/2 i CSF	meningit	subaraknoidalblödning	5900	8	19	11			30/1 subarack pga aneurysm. Op 31/1, och reop 4/2. Fick antibiotika Claforan för miss pneumoni men utvecklar tecken till meningit och då beh med Meronem… Pat dör efter 3 månader.
44-2004	21.8	-10.1	0.768	2010-02-04	7/2 KNS i blod och 17/2 i CSF	meningit	subaraknoidalblödning	75000	nd	92	nd			30/1 subarack pga aneurysm. Op 31/1, och reop 4/2. Fick antibiotika Claforan för miss pneumoni 3171, utsatt 11/2. men utvecklar tecken till meningit, meronem sedan 14/2. Stiger i laktat och celler, insatt Vancomycin 18/2. Växt res KNS 17/2. och då beh med Meronem… Pat dör efter 3 månader.
44-8232	61.4	-2	1.757	2010-02-03	neg CSF Pseudomonas blododling		cerebral bleeding	1700	6	50	44			Hjärnblödning i jan 27/1, op 28/1. Beh Claforan 8 dagar. Utvecklar feber och CSF LPK stiger efter en dag till meningit. Beh med meningit sedan 5/2. Dör 2012.
44-8232	28.7	-8.4	2.197	2010-02-01	neg CSF Pseudomonas blododling		cerebral bleeding	7200	nd	186	nd			Hjärnblödning i jan. Beh Claforan 8 dagar. Utvecklar feber och CSF LPK stiger efter en dag till meningit. Beh med meningit. Dör 2012.
44-1911 varför??	132.9	39.3	3.719	2010-01-25	neg CSF pseudomonas i tub.	oklarhet…	cerebral bleeding	138000	nd	5400	nd			Mekanisk klaff fel, IHD, 24/1 intracerebral hemorrhage. Op och då märks förhöjd laktat och detta betraktas som ingen infektion. Ingen kontakt med Inf konsult, Beh med Claforan som lunginflammtion. Medvetande sänkt, skickas tillbaka till Motala. Överlevt med Men. ENDOKADIT ej kollat??
45-1403	116.4	-3.8	2.984	2009-11-04	neg		Hjärn blödning	7000	2	91.8	89.8			30/10 hjärnblödning. Op och NIVA. Utvecklar cellstegring och laktat 5 i lik insatt Vanco + Meronem. Men pga neg odling antibiotika utsatt 10/11. Överflyttas till Norrköping. Fortsatt RLS 6. O HLR. Pat dör i jan 2010.
45-1403	9.9	-9.1	1.394	2009-11-10	neg		Hjärn blödning	1200	0.5	13	12.5			30/10 hjärnblödning. Op och NIVA. Utvecklar cellstegring och laktat 5 i lik insatt Vanco + Meronem. Men pga neg odling antibiotika utsatt 10/11. Överflyttas till Norrköping. Fortsatt RLS 6. O HLR. Pat dör i jan 2010.
45-1403	2.8	-2.9	1.864	2009-11-05	neg		Hjärn blödning	4600	22	104	82			30/10 subarack pga aneurysm. Op 31/1, och reop 4/2. Fick antibiotika Claforan för miss pneumoni men utvecklar tecken till meningit och då beh med Meronem… Pat dör efter 3 månader.
45-1403	11.9	-8.5	1.418	2009-11-09	neg		Hjärn blödning	1350	0.6	18.7	18.1			30/10 subarack pga aneurysm. Op 31/1, och reop 4/2. Fick antibiotika Claforan för miss pneumoni men utvecklar tecken till meningit och då beh med Meronem… Pat dör efter 3 månader.
45-2156	-30.6	-13.8	0.576	2009-11-16	neg	Lungor	Hjärn blödning	1300	10	50	15			Tid neuroborrelios 2008. Alkoholöverkonsumption. Epilepsi. Inkommer efter fall i hemmet. Hjärnblödning. Op 14/11. blod i hörselgång fått Dalacin profylax. CRP stiger. Ventilator, Rtg pulm atelektas. Dör 2010 jan i sepsis.
46-2496	9	-3.8	0.119	2010-10-18	KNS lumbar drän spets som ut	kolonisation	Tumör op	202	0.2	5	4.8		1.8	Luymfom 80-talet. Nu skivepiteltumör skallbas. Op 13/10. Hydrm. Likvor 18/10 från lumbardrän som är ut. Senare odlingar neg. Pat får ingen antibiotika av Åsa. Överlevt.
47-9349	-0.5	-1.7	3.261	2010-01-14	neg	trakeobronkit blir menin 19/1	post op gliom	3680	14	60	46			Op meningiom 2006, Tumorrecediv. Op 11/1. Postop Zinacef profylax. Stigande CRP. Insatt Claforan 14/1 för bakteriell trakeobronkit. Förbättras. Såret i huvudet sprack 19/1. Cell och lakat stegring CSF. Insatt Meronem efter odling tom 28/1. Hemlasarett efteråt. Dör 2/10-10
48-1928	14.9	-3.2		2010-07-19	neg under Ekvacillin		Mediaruptur	57000	nd	900	nd		4.1	KOL, hypertyros. Varit trött under längre tid. Kommer med HV. Inlagd hjärnblödning 16/7. Op decebreras. Stigande CRP, PCT cell i likvor. Odling neg under Ekvacillin.Dör på avd 23/7.
48-0397	-39	-58	2.181	2010-07-19	neg	Aspiration	Hjärn blödning	7800	0	13.4	13.4			KOL. Diabetes, TIA attck 7/7. Inlagd. OP trombartärektomi. Kräks. Hjärnblödning op 9/7. Aspirationspneumoni rtg verifierad . CRP stegring. Beh Tazocin 12/7. Ingen meningit. Dör 2012.
48-1034	-0.6	2.1	2.134	2011-02-10	neg	Aspiration 31/1 CT	ICH	209000	nd	274	nd			Hypertoni. 29/1 ICH. Op hematom 2/2. Hjärnskada hö sidigtClaforan susp aspiration.Antibiotikafri sedan 10/2. Dör 25/6-11.
48-1913	3.8	0.7	0.41	2010-11-01	HI i tub sekret 4/11	bronkit	subaraknoidalblödning	28000	7	27	20			Subarak. Op 31/10, reop x 4, spasm, Claforan. Rtg pulm blank. Ingen cellstegring likvor under dagarna förutom 4/11 då reop. Ingen CRP stegring över 40. Insatt Meronem 10/11. Utsatt av Håkan 11/11. Dör 14/12.
48-1913	3.8	-5	1.126	2010-11-04	HI i tub sekret 4/11	bronkit	subaraknoidalblödning	42000	98	194	96			Subarak. Op 31/10, reop x 4, spasm, Claforan. Insatt Meronem 10/11. Utsatt av Håkan 11/11. Dör 14/12.
48-1913	-25.1	-4.7		2010-11-05	HI i tub sekret 4/11	bronkit	subaraknoidalblödning	1150	4.6	9.2	4.6			Subarak. Op 31/10, reop x 4, spasm, Claforan. Insatt Meronem 10/11. Utsatt av Håkan 11/11. Dör 14/12.
48-1913	2	-4.4	0	2010-11-06	HI i tub sekret 4/11	bronkit	subaraknoidalblödning	7000	6	14	8			Subarak. Op 31/10, reop x 4, spasm, Claforan. Insatt Meronem 10/11. Utsatt av Håkan 11/11. Dör 14/12.
48-1913	9.3	1.4	0.657	2010-11-08	HI i tub sekret 4/11	bronkit	subaraknoidalblödning	6650	30	70	40			Subarak. Op 31/10, reop x 4, spasm, Claforan. Insatt Meronem 10/11. Utsatt av Håkan 11/11. Dör 14/12.
48-1913	-2	3	0.64	2010-11-12	HI i tub sekret 4/11	bronkit	subaraknoidalblödning	1150	2	12	12			Subarak. Op 31/10, reop x 4, spasm, Claforan. Insatt Meronem 10/11. Utsatt av Håkan 11/11. Dör 14/12.
49-9325	11.1	-2.3	0.834	2009-11-26	neg	VAP	Hjärn blödning	41000	nd	101	nd			Inkommer 20/11 medevetandelös, stor ICH, aneurysm A carotis, op 21/11, reop 23/11. 25/11 Claforan för VAP, Bakterier i bronkoskopi samt rtg pulm. Odling lik neg. reagerar, får Dalacin + Cipro.. Skickas till Norrköping. Där helt medvetslös. Fortsatt IV dalacin + Ciproxin. Blir tvungen att sätta in Tienam den 17/12. Då blir pat bättre, vaken och antibiotika Tienam utsatt av mig 31/12.
50-2481	27.3	2	0.588	2012-01-05	Candida koloniserar 15-16/1		subaraknoidalblödning	40000	0	540	540		4.1	Subarak 29/12, intracereb hematom, Op, Clips, V-drän, VAP. Insatt Cefotaxim 31/12. Insatt 5/1 Cefotaxim + Vanco meningit. Candida Albicans i urin. Utsatt antibiotika 19/1. antisvamp.
50-2947	88.5	-3.3	2.752	2010-01-25	neg Ekvacillin	meningit	subaraknoidalblödning	57000	36	68	32		6	Kvinna med högt blodtryck, hypertyros. Insjuknad 17/1 i hjärnblödning. Stor carotisaneurysm. Op coiling, utvecklar hematom, hjärnödem. Insatt antibiotika mot meningit Meronem + Vancomycin. men pga försämring avslutas beh och pat dör 30/1.
50-1938	3.1	-3	0.286	2010-11-11	KNS			7000	nd	660	nd		5.1	Op Glioblastoma. Utvecklad hygrom. Insatt Claforan 3g x 3 + Vanco 8/11. Insatt Meronem + Zyvoxid 11/11. Förbättras. Utsatt 22/11. Får shunt. Dör 14/12 i Lungemboli.
51-2010	-1.1	-3.1	0.88	2011-02-21	Enterobacter aerogenes (18/2) i spets och buk abscess		shunt infektion, divertikulit	0.3	0.3	9.8	9.5			Op cerebral tumör som barn. Shunt 1997. 12/2 hittades på golv. 13/2 insatt Claforan. + Ciproxin 14/2. CT buk divertikulit + Flagyl. Överflyttas till NIVA. Under vårdtid hittades perforerad divertikulit. Shunt ut. Meronem sedan 28/2 NIVA. Förbättras.
51-2010	-2.1	-0.5	0.72	2011-02-24	Enterobacter aerogenes (18/2)	bukabscess	shunt infektion, divertikulit	0.2	0	4.4	4.4		2.8	Op cerebral tumör som barn. Shunt 1997. 12/2 hittades på golv. Under vårdtid hittades perforerad divertikulit. Shunt ut. Meronem sedan 28/2. Förbättras.
51-2010	-15	-11	0.25	2011-03-03	Enterobacter aerogenes (18/2)		shunt infektion, divertikulit	0	0	1	1			Op cerebral tumör som barn. Shunt 1997. 12/2 hittades på golv. Under vårdtid hittades perforerad divertikulit. Shunt ut. Meronem sedan 28/2. Förbättras.
52-3373	14.3	5.5	0.985	2010-03-15	neg		Skallfraktur och subdural he	782	2	42	40			Etyliker. B12 brist. Inkommer efter ramlat och fått skall fraktur 11/1. DT i feb visat gas i hö sidoventrikel. Claforan meningitdis 18/2. Lumbardrän tas bort 15/3. Dör Juli 2010.
52-3373	9.9	-5.9	2.712	2010-01-11	neg ventrikeldrän Cann glabrata 13/1		Skallfraktur och subdural he	10200	1.5	2	5			Etyliker. B12 brist. Inkommer efter ramlat och fått skall fraktur 11/1. Dör Juli 2010.
54-1943	4.4	-2		2011-05-09	E fecalis + E coli i sekret	VAP	subaraknoidalblödning	33000	7.7	10	2.3			Subarak 7/5. Clippning, spasmproblem 10/5. Pneumoni 10/5. överlevt.
54-1943	0.2	-2.5	0.291	2011-05-19	N menin lung 9/5, E fecalis urin 9/5	VAP	subaraknoidalblödning	3320	0	6	6			subarak intracereb hematom, op 7/5, clippning, VAP, Claforan 10 dagar utsatt 19/5. UVI E coli i juni. Sequel 2014.
54-2921	1.1	-10.1	0.609	2009-11-16	neg växt pl borste KNS, candida	VAP	subaraknoidalblödning	14000	0.4	20	19.6			ICH, Subarac, op 12/11 clippning. Sekret respirator. Insatt Meronem. Förbättras och sedan till hemlasarett. Åb om ett år överlevt.
54-2921	2.3	-7.6	0.828	2009-11-19	neg växt pl borste KNS, candida	VAP	subaraknoidalblödning	2910	0	6	6			ICH, Subarac, op 12/11 clippning. Sekret respirator. Insatt Meronem. Förbättras och sedan till hemlasarett. Åb om ett år överlevt.
55-0449	-22.3	-7.4	0.198	2010-07-19	neg	no inf	shunt dysfuktion	0.6	0.1	0.2	0.1			Subdural hematom sedan tid. Shunt. PEG. Inkommer för shunt defekt. Växt E fecalis 2/7. I datum för provtagning inga infektionstecken i likvor. Odlingar neg.
55-0449	-88.8	-12.2	0.168	2010-07-19	neg	no inf	shunt dysfuktion	0.6	0	0.2	0.2			Subdural hematom sedan tid. Shunt. PEG. Inkommer för shunt defekt. Växt E fecalis 2/7. I datum för provtagning inga infektionstecken i likvor. Odlingar neg.
55-0449	-66.7	-10.5	0.175	2010-07-16	neg	no inf	shunt dysfuktion	2.6	0	0.6	0.6			Subdural hematom sedan tid. Shunt. PEG. Inkommer för shunt defekt. Växt E fecalis 2/7. I datum för provtagning inga infektionstecken i likvor. Odlingar neg.
56-2454	41.8	-3.4	0.335	2011-07-20	neg		Hypofys tumör	3600	180	220	40		2.8	Hypofystumör, strålad, Op 5/5. Snabb recediv, PAD höggradig sarkom. Kortison och Strålbeha. 20/7 kramper. Stigande celler 20-21/7. Bedöms som meningitutveckling. Beh med Meronen susp infektion. Hemlsarett 22/7. Dör 2012-01-18
56-1958	0.8	-2.9	0	2011-01-20	E fecalis urin i feb	VAP	subaraknoidalblödning	18000	nd	52	nd			Hypertoni. Stor blödning 13/1. Aneurysm. Clippning v-drän. Claforan 2g x 3 sedan 17/1- 24/1. Har sequel, epilepsi, VP-shunt 2014.
56-1958	1.5	0.4		2011-01-24	E fecalis urin i feb	VAP	subaraknoidalblödning	1935	1	6	5			Hypertoni. Stor blödning 13/1. Aneurysm. Clippning v-drän. Claforan 2g x 3 sedan 17/1- 24/1. Har sequel, epilepsi, VP-shunt 2014.
59-2956	-12	-26.1	0.173	2010-07-21	neg	VAP	subdural hematom	9160	0	0.2	0.2			Subdural hematom sedan 8/7. Inlag NIVA. Beh för VAP med Claforan. Tazocin. Hydrocefalus, coiling. Drän…. Beh som VAP tills utskrivning.
59-2956	-67	3	0.466	2010-07-19	neg	VAP	subdural hematom	2290	0	35	35			Subdural hematom sedan 8/7. Inlag NIVA. Beh för VAP med Claforan. Tazocin. Hydrocefalus, coiling. Drän…. Beh som VAP tills utskrivning.
59-2956	3	-5	0.513	2010-07-22	neg	VAP	subdural hematom	25000	nd	20.8	nd			Subdural hematom sedan 8/7. Inlag NIVA. Beh för VAP med Claforan. Tazocin. Hydrocefalus, coiling. Drän…. Försämras 22/7 med ledbesvär men Beh som VAP tills utskrivning.
59-2956	-89	-46.5	0.245	2010-07-21	neg	VAP	subdural hematom	9160	0	0.2	0.2			Subdural hematom sedan 8/7. Inlag NIVA. Beh för VAP med Claforan. Tazocin. Hydrocefalus, coiling. Drän…. Försämras 22/7 med ledbesvär men Beh som VAP tills utskrivning.
59-2956	-25.4	-13.6	0.739	2010-07-19	neg	VAP	subdural hematom	2290	0	35	35			Subdural hematom sedan 8/7. Inlag NIVA. Beh för VAP med Claforan. Tazocin. Hydrocefalus, coiling. Drän…. Försämras 22/7 med ledbesvär men Beh som VAP tills utskrivning.
59-2970	-4.5	-3.9	0	2010-03-25	neg	VAP	cerebral tumor	866	0.1	0.2	0.1			AML, diag 2002, stamcell 2009, Tumor lillhjärn, opererad, v-drän, Lunginflammation, Tazocin, dör 17/4. PAD visat blue cell tumor.
59-2970	-2.4	-7	0	2010-03-29	neg	VAP	cerebral tumor	200	0	6	6			AML, diag 2002, stamcell 2009, Tumor lillhjärn, opererad, v-drän, Lunginflammation, Tazocin, dör 17/4. PAD visat blue cell tumor.
59-2970	-4	-4.5	0.125	2010-04-01	neg	VAP	cerebral tumor	1550	0	0.4	0.4			AML, diag 2002, stamcell 2009, Tumor lillhjärn, opererad, v-drän, Lunginflammation, Tazocin, dör 17/4. PAD visat blue cell tumor.
59-2970	-8.4	-8	0.004	2010-04-05	neg	VAP	cerebral tumor	3900	0	6.8	6.8			AML, diag 2002, stamcell 2009, Tumor lillhjärn, opererad, v-drän, Lunginflammation, Tazocin, dör 17/4. PAD visat blue cell tumor.
61-3333	-11.6	-6	11.597	2010-01-22	KNS		Hjärntumor	380	0	29	29	11200	8	Malign gliom. Op okt 2009. HV, VP shunt 15/1. Då cellstegring, växt KNS i likvor och beh som meningit.Trots antibiotika Vancomycin Rimactan och claforan kraftig barriärskada. CMV senare pos likvor, inga maligna celler. Svarar inte till beh och dör feb 2010. ULF S kollega.
63-3225	-0.6	-1.2	0.34	2011-01-10	Staf aureus i Tub 20/1	VAP	Hemolytisk anemi, ICH	25.7	2	15	13			Hemolytisk anemi och hjärn blödning 8/1. Akut splenektomi 11/1. Insatt Claforan 10/1 inf luftvägar. Fortsatt vård. Ingen meningit. Överlevt 2014.
63-3225	-3.7	-2.2	0.774	2011-01-17	Staf aureus i Tub 20/1	VAP	Hemolytisk anemi, ICH	730	5	105	100			Hemolytisk anemi och hjärn blödning 8/1. Akut splenektomi 11/1. Insatt Claforan 10/1 inf luftvägar. Fortsatt vård. Ingen meningit. Överlevt 2014.
64-3116	3	-4.1		2010-03-18	alfa streptococker i borste.	Aspirationspneumoni	subaraknoidalblödning	172000	nd	50	nd			Subarak. Op 8/3. Postop aspirationspneumoni. Beh med Tazocin.
64-3982	-0.1	-0.4		2011-01-20	Nisseria art + Candida pluugad bors 20/1	VAP	meningiom op	24000	nd	29	nd			Op meningiom. Infarkt. Beh Tazocin mot trakeobronkit. Hemikraniektomi 24/1. Rtg pulm infiltrat, bakterier i luftvägar. På grund av feber, stigande laktat i lik och lleocytos beh med Meronem + Diflucan 27/1. Odlingar neg och pat har fortsatt samma laktat 4,4. Fortsatt Med Meronem vid utskrivning till rehab. Ingen klar meningit. även efter 27/1.
64-3982	-1.7	-5.1	0.48	2011-01-24	Nisseria art + Candida pluugad bors 20/1	VAP	meningiom op	3515	0	5	5			Op meningiom. Infarkt. Beh Tazocin mot trakeobronkit. Hemikraniektomi 24/1. På grund av feber, stigande laktat i lik och lleocytos beh med Meronem + Diflucan 27/1-14/2.
64-8981	3.9	-1.7	0.22	2010-10-18	HI trakea 22/10	VAP	subaraknoidalblödning	1705	5	50	45			17/10 söker subarak. Op 18/10, 24/10 clippning. Infiltrat, Claforan 23/10. Hydrocefalus, shunt 2/11. 20/1 sårvätska huvud med växt propionbacterie acnes.
64-8981	6.7	-2.5	0.005	2010-10-21	HI trakea 22/10	VAP	subaraknoidalblödning	60000	nd	66	nd			17/10 söker subarak. Op 18/10, 24/10 clippning. Infiltrat, Claforan 23/10. Hydrocefalus, shunt 2/11. 20/1 sårvätska huvud med växt propionbacterie acnes.
64-8981	21.9	-2.5		2010-10-22	HI trakea 22/10	VAP	subaraknoidalblödning	350000	nd	400	nd		2.3	17/10 söker subarak. Op 18/10, 24/10 clippning. Infiltrat, Claforan 23/10. Hydrocefalus, shunt 2/11. 20/1 sårvätska huvud med växt propionbacterie acnes.
64-8981	-2.4	2.3	0.808	2010-10-28	HI trakea 22/10	VAP	subaraknoidalblödning	56000	nd	545	nd			17/10 söker subarak. Op 18/10, 24/10 clippning. Infiltrat, Claforan 23/10. Hydrocefalus, shunt 2/11. 20/1 sårvätska huvud med växt propionbacterie acnes.
64-1956	-74.4	-13.2	0.791	2009-11-05	neg	postop	subaraknoidalblödning	70000	10	86	76			Frisk. Inkommer HV medvetande. CRP stegring lite. Det händer ågot 11/11. Feber, likvor cell stegring. Man avvaktar med antibiotika hela vårdförloppet. Odlingar neg. Pat haft HV trötthet senare. OKLART?
64-1956	28.2	-5.8		2009-11-09	neg	Oklart, infektion not treated	subaraknoidalblödning	117000	nd	338	nd			Frisk. Inkommer HV medvetande. CRP stegring lite. Det händer ågot 11/11. Feber, likvor cell stegring. Man avvaktar med antibiotika hela vårdförloppet. Odlingar neg. Pat haft HV trötthet senare. OKLART?
64-1956	17.2	-6.4	1.526	2009-11-12	neg HI i Nph 12/11	Oklart synpunkter	subaraknoidalblödning	18000	12	138	126			Frisk. Inkommer HV medvetande. CRP stegring lite. Det händer ågot 11/11. Feber, likvor cell stegring. Man avvaktar med antibiotika hela vårdförloppet. Odlingar neg. Pat haft HV trötthet senare. OKLART?
64-1956	22.5	-5.9	1.569	2009-11-13	neg HI i Nph 12/11	Oklart synpunkter	subaraknoidalblödning	11785	3	64	61			Frisk. Inkommer HV medvetande. CRP stegring lite. Det händer ågot 11/11. Feber, likvor cell stegring. Man avvaktar med antibiotika hela vårdförloppet. Odlingar neg. Pat haft HV trötthet senare. OKLART?
64-1956	12.3	-7.8	0.688	2009-11-07	neg	Oklart synpunkter	subaraknoidalblödning	39000	nd	50	nd			Frisk. Inkommer HV medvetande. CRP stegring lite. Det händer ågot 11/11. Feber, likvor cell stegring. Man avvaktar med antibiotika hela vårdförloppet. Odlingar neg. Pat haft HV trötthet senare. OKLART?
64-1956	17	0.2	1.852	2009-11-16	neg	Oklart synpunkter	subaraknoidalblödning	800	12	60	48			Frisk. Inkommer HV medvetande. CRP stegring lite. Det händer ågot 11/11. Feber, likvor cell stegring. Man avvaktar med antibiotika hela vårdförloppet. Odlingar neg. Pat haft HV trötthet senare. OKLART?
66-1992	8	-1.7		2011-02-21	KNS x 4 13-14/2		shuntinfektion	31000	nd	32	nd			VP shunt. Op navelbråck 2010. likvorläckage buk efteråt. KNS i likvor från buk. Insatt Vancomycin + Rimactan.
66-1992	-2.8	-6.1	1.545	2011-02-24	KNS x 4 13-14/2		Shunt innfektion	4400	0	9	9			VP shunt. Op navelbråck 2010. likvorläckage buk efteråt. KNS i likvor från buk. Insatt Vancomycin + Rimactan.
67-2481	8.1	-7.9	0.694	2009-11-23	neg	räknas ej före inf	subaraknoidalblödning	15000	10	60	50			Hypertoni. Subarak 20/11, op 21/11. Utbered infarkt hö sidan. Feber 26/11. Tienam låg dos tom 4/12. Sekel. Dekompression. Sår, kranioplastik 2010.
67-2481	-2	-3	0.121	2009-11-25	neg	Oklar infektion	subaraknoidalblödning	32000	1	15	14			Hypertoni. Subarak 20/11, op 21/11. Utbered infarkt hö sidan. Feber 26/11. Tienam låg dos tom 4/12. Sekel. Dekompression. Sår, kranioplastik 2010.
67-2481	3.2	-8.5	0.831	2009-11-30	neg	oklar varför jag tagit bort detta	subaraknoidalblödning	80	nd	1.9	nd			Hypertoni. Subarak 20/11, op 21/11. Utbered infarkt hö sidan. Feber 26/11. Tienam låg dos tom 4/12. Sekel. Dekompression. Sår, kranioplastik 2010.
68-1965	-2.2	-1.4	0.37	2011-01-13	Staf aureus i tubsekret 21/1	VAP	subaraknoidalblödning	58	0.4	2.5	2.5			Inkom 8/1 med subarak, intracerebral hematom. Klippning. Högt CRP, HI i sekret. Claforan total 9 dagar. Förbättras. Hö-sidig svaghet, afasi, epilepsi. Aktuell 2014.
68-1965	5.8	-2.5	0.703	2011-01-20	Staf aureus i tubsekret 21/1	VAP	subaraknoidalblödning	6800	0	35	35		2.2	Inkom 8/1 med subarak, intracerebral hematom. Klippning. Högt CRP, HI i sekret. Claforan total 9 dagar. Förbättras. Hö-sidig svaghet, afasi, epilepsi. Aktuell 2014.
71-2943	38.8	2.6		2010-03-13	E coli i urin		subaraknoidalblödning	43000	nd	730	nd		4.5	Frisk, Subarak 8/3. Coiling. V-drän. Feber 12/3. Meronem. Vasospasm 18/3. Celler och laktat sjunker i likvor. Skickas till hemlasarett med Meronem 22/3. Överlevt.
74-5922	-6.4	-5.7	1.64	2011-07-11	neg	Ingen infektion	subaraknoidalblödning	43000	15	147	132			Aspergers, migrän, 09 subarak. Söker 6/7 för HV. Blödning, Op. V-drän. Skickas hemlasarett. Ingen konsult inf
74-5922	11	-5.3	0.861	2012-07-12	neg	Ingen infektion	subaraknoidalblödning	35000	nd	130	nd			Aspergers, migrän, 09 subarak. Söker 6/7 för HV. Blödning, Op. V-drän. Skickas hemlasarett. Ingen konsult inf
74-5922	3.7	-6.4		2012-07-12?	neg	Inte betraktas inf	subaraknoidalblödning	4000	11	38	27			Aspergers, migrän, 09 subarak. Söker 6/7 för HV. Blödning, Op. V-drän. Skickas hemlasarett. Ingen konsult inf
71-2943	5.8	-4.7	1.754	2010-03-15	E coli i urin		subaraknoidalblödning	25000	nd	106	nd		4.1	Frisk, Subarak 8/3. Coiling. V-drän. Feber 12/3. Meronem. Vasospasm 18/3. Celler och laktat sjunker i likvor. Skickas till hemlasarett med Meronem 22/3. Överlevt.
74-2454	37.6	-9.6	2.933	2010-02-01	blododling lactococcus 26/1		post op gliom	21000	nd	13.1	nd			Op 20/1 pga gliom. Hydrocefallus och V-drän. Fever 28/1. Blododling grampos kocker. Även växer Strep i pluggad borste. Beh med Meronem/ claforan. Recediv 2012. Ingen inf efteråt.
74-2454	33.2	-5.6	1.76	2010-01-25	blododling lactococcus 26/1		post op gliom	11000	nd	49.8	nd			Op 20/1 pga gliom. Hydrocefallus och V-drän. Fever 28/1. Blododling grampos kocker. Även växer Strep i pluggad borste. Beh med Meronem/ claforan. Recediv 2012. Ingen inf efteråt.
75-4704	11.7	-4.5	0.248	2010-03-15	Propionbacterie acne 15/3.		tumör	5400	30	68	38			Op 16 feb pga frontal tumor. Återinlagd 11/3 pga hydrocefalus. Växt propionbacterie 15/3. Insatt Benzyl pc. Får insatt shunt 6/4.
75-4704	-6	-5		2010-03-28	Propionbacterie acne 15/3.		tumör	nd	nd	nd	nd			Op 16 feb pga frontal tumor. Återinlagd 11/3 pga hydrocefalus. Växt propionbacterie 15/3. Insatt Benzyl pc. Får insatt shunt 6/4.
75-4704	0.6	-2.9	1.08	2010-03-29	Propionbacterie acne 15/3.		tumör	972	2.5	18.5	16			Op 16 feb pga frontal tumor. Återinlagd 11/3 pga hydrocefalus. Växt propionbacterie 15/3. Insatt Benzyl pc. Får insatt shunt 6/4.
75-4704	-4	-5.5	2.197	2010-04-05	Propionbacterie acne 15/3.		tumör	10900	0	92	92			Op 16 feb pga frontal tumor. Återinlagd 11/3 pga hydrocefalus. Växt propionbacterie 15/3. Insatt Benzyl pc. Får insatt shunt 6/4.
82-1935	94.3	11	0.174	2010-10-14	KNS 12-14/10		shunt dysfuktion	1	105	177	72		3.5	Fallit från balkong 13/9. Shuntbärare, lumbardrän, sedan 7/10 trött, Claforan pneumoni. CRP sjunker lite. Haft KNS CVK spets. CSF odlingar KNS. Insatt Claforan meningitdos + Vancomycin i 2 veckor. Shunt.
86-7182	-14.5	-6.1	0.056	2010-01-25	neg	osteit	shunt extirpation	3.5	0.1	0.6	0.5			Kvinna med shunt. Inkommer för bedömning av shuntbehov. Shunt extirperas och på borrhålet uppmärksammas missfärgning av skelett som osteit. Beh med Ekvacillin och sedan oral beh.
87-2926	1.3	-6	0.697	2010-07-15	neg	Ingen infektion	recediv hjärntumor	0	5	142	137			Hjärntumor op i juni. Kommer i Juli med HV och kräkning, likvorläckage. Töms av vätska. Ingen antibiotika, strålbeh och överlevt.
88-2426	-14.8	-9.8	0.961	2011-02-11	neg	Redan beh post beh	C1 fraktur	2560	5	21	16			Occipital kontusion blödmimg. C1 fraktur, bilat femurfraktur, ansiktsfraktur, V-drän. Feber sedan4/2. Meronem meningit dos + Vancomycin. Förbättrad 17/2. Återställd Nov 2011.
89-2593	-4.7	-2.3		2010-10-21	propionbacterie acnes i lik 21/10, 22/10	kolonisation	shunt dysfuktion	2.1	0	0	0			Shuntbärare sedan barndom pga meningit. Söker 21/10 med HV, buksmärtor, shunt ut 22/10. I spetsen Propionbacterie. Insatt Meronem + vanco + Nebcina. Fortsätter pga oklar odlingssvar då Claforan + Vanco. Ny shunt 4/11. Svaret kommer odling 3/11. Men Lena fick rapport inget växt. Pat fått beh Meronem i 19-21 och sedan ingen beh mot Propione. Hade länge HV efteråt men ingen shuntbyte. Odlingar efter…
89-2593	-5.1	-3.9	2.078	2010-10-21	propionbacterie acnes i lik 21/10, 22/10	kolonisation	shunt dysfuktion	2.1	0	0	0			Shuntbärare sedan barndom pga meningit. Söker 21/10 med HV, buksmärtor, shunt ut 22/10. I spetsen Propionbacterie. Insatt Meronem + vanco + Nebcina. Fortsätter pga oklar odlingssvar då Claforan + Vanco. Ny shunt 4/11.
89-2593	0.6	1.8	0.608	2010-10-25	propionbacterie acnes i lik 21/10, 22/10		shunt dysfuktion	7900	0	4	4			Shuntbärare sedan barndom pga meningit. Söker 21/10 med HV, buksmärtor, shunt ut 22/10. I spetsen Propionbacterie. Insatt Meronem + vanco + Nebcina. Fortsätter pga oklar odlingssvar då Claforan + Vanco. Ny shunt 4/11.
89-2593	0.6	-2	0.235	2010-10-28	propionbacterie acnes i lik 21/10, 22/10		shunt dysfuktion	5300	0	4	4			Shuntbärare sedan barndom pga meningit. Söker 21/10 med HV, buksmärtor, shunt ut 22/10. I spetsen Propionbacterie. Insatt Meronem + vanco + Nebcina. Fortsätter pga oklar odlingssvar då Claforan + Vanco. Ny shunt 4/11.
89-2593	-3.5	-4.2	1.437	2010-11-05	propionbacterie acnes i lik 21/10, 22/10		shunt dysfuktion	800	1	6	5		1.5	Shuntbärare sedan barndom pga meningit. Söker 21/10 med HV, buksmärtor, shunt ut 22/10. I spetsen Propionbacterie. Insatt Meronem + vanco + Nebcina. Fortsätter pga oklar odlingssvar då Claforan + Vanco. Ny shunt 4/11.
89-5579	7.7	-3.7	0.609	2010-04-08	neg	Ingen infektion	subduralhematom	47000	nd	88	nd			Tappar sig själv. Påkörd på E4 med låg hastighet, Subduralhematom. Op 5/4. utan antibiotika sedan 6/4. Feber 12/4. Staf aureus i Cox blåsa. Tazocin och sedan skickas till hemlasarett.
89-5579	4.5	-4.4	0.434	2010-04-09	neg	ingen infektion då	subduralhematom	91000	nd	21	nd			Tappar sig själv. Påkörd på E4 med låg hastighet, Subduralhematom. Op 5/4. utan antibiotika sedan 6/4. Feber. Staf aureus i Cox blåsa. Tazocin och sedan skickas till hemlasarett.
92-1413	43.7	-0.3	1.155	2010-07-19	neg	Oklar hjärn abscess?	skallfraktur	2800	1	6	5			Trauma trafikolycka 14/7. Skallfraktur. Zinacf profylax. Insatt Ciproxin. Pat försämras och överflyttas Götebory. Vet inte vad händer efteråt.
92-1413	-8.5	-2.5	0.076	2010-07-15	neg	Ingen inf	skallfraktur	2790	0	6	6			Trauma trafikolycka 14/7. Skallfraktur. Zinacf profylax. Insatt Ciproxin. Pat försämras och överflyttas Götebory. Vet inte vad händer efteråt.
2004-8089	-2.4	-2.5	0.08	2011-01-07	neg	Ingen infektion	hydrocefalus	75	1	12	11			Op astrocytom 2008 i Beirut. Recediv. Inlagd 4/1 för hydrocefalus, V-drän och sedan VP shunt 14/1.
2008-8565	6.5	-4.9		2011-02-11	neg	likvorläckage	hjärntumör	13000	nd	25	nd		3.1	Op meduloblastom 5/2. Likvorläckage 9/2. Beh med Meronem 7 dagar. CRP i sjunkande. Odlingar neg. Postop cytostatika. Dör Nov-11.
2008-8565	3.2	-1		2011-02-19	neg	OKLAR om inf hjärna	hjärntumör	38	5.5	13.3	7.7			Op meduloblastom feb 2011. Postop cytostatika. Dör Nov-11.
2010-4852	-4.8	-7.3	0	2010-11-08	KNS 30-31/10	post treatment	shuntinfektion	1.7	0	6.8	6.8		1.9	VP shunt 15/10, shuntdysfunktion. Pleocytos, högt laktat, växt KNS. Insattes Meronem. Bra svar.
2010-4852	-1.2	-2	1.359	2010-11-11	KNS 30-31/10	post treatment	shuntinfektion	1.5	1.5	8.7	7.2			VP shunt 15/10, shuntdysfunktion. Pleocytos, högt laktat, växt KNS. Insattes Meronem. Bra svar.
55-6640	19.7	53		2005-12-07	KNS blod likvor lung 7/12		hjärnblödning	7400	1	40	39			AV missbildning, uttalad blödning 2005, sequel
80-2503	105.2	81.2		2006-12-28	Enterococcus fecalis 28/12		Tumör	560	114	1560	1446			hjärn tumor op

## Sheet: control
kod	c-met	HSPG	ELISA	Datum	CSF odling	Diagnos	CSF-röd	Poly	CSF LPK	CSF-mono	CSF-Alb	CSF-lakat	Anamnes
38-2118	-7.4	-8.5	0.805	2012-06-08	neg	Känselbortfall	0	0.2	1.4	1.2	292		Yrsel, känselbortfall i händer och ben. Neg utredning neuroborrelios.
40-2333	-6.4	-6.8	1.035	2012-10-30	neg	Stickningar	0.3	0	1	0	571	1.4	Tid op benign tumor hö öga. TURP, ljumskbråck. Fästingsbett. Stickningar. Neg neuroborrelios utredning.
45-2319	3.8	-1.8	0.4	2012-09-18	neg	yrsel, tinnitus,	1.2	0	2.2	2.2	758	1.8	Pat har utreds och tom 2014 pga yrsel, tinnitus, barriärskada men hittils inget klar.
47-7514	-5.3	-8.2	1.169	2012-01-03	neg	Känselbortfall	4	0	2.2	2.2	424	1.7	Rökare, TURP, inkontinens, hypertoni, diabetes, domning armar och ben. Neg neuroborrelio sutredning.
51-6995	1.4	-3.3	0.217	2009-08-25	Staf aureus + GBS i blod	Sepsis	460	0.1	3.7	3.6	896		Njur transplanterad, Dialys. Sepsis 22/8; GBS + staf aureus, Spondylodiskit, Endokardit. Behandlas dör på THIVA den 16/9.
56-2014	-1.1	-3.3	0.3	2012-09-12	neg	HV	0.9	0	0.9	0.9	149		Tid frisk man. Fästingsbett, HV.
56-0146	-14.5	-8.8	0.799	2012-04-26	neg	Känselbortfall	0.5	0	0.8	0.8	366	1.6	fibromyalgi, degenerativa förändringar i halsryggen, erytema migrans höst. Känselpåverkan. Neuroborrelios utredning neg.
63-1989	-17.4	-14.4		2012-01-18	neg	Huvudvärk	0.1	0	1.2	1.2	183	1.3	Tid fästingsbett. Huvudvärk. Neg neuroborrelios utredning.
63-1912	-11	-11.1	0.66	2014-01-02	neg		130	0	0.3	0.3	332	2.4	Erysipelas i örat
76-1364	-78.1	-12.4	0.55	2013-03-11	propionbacterie acne in blood		18.3	0	2	2	134	1.5	maxillaris sinuit
78-4138	-55.6	-11.2	0.41	2013-02-17			0.1	0	2.9	2.9			pneumonia
83-2063	-13.8	-13	0.24	2014-01-07	neg		2	0	4	4	214	1.5	infection with unclear focus
83-2063	-11.5	-11	0.24	2014-01-05	neg		1.5	0	0.4	0.4	295	1.6	infection with unclear focus
71-2010	-10.7	-9.5	0.37	2014-01-08	Intrathecal anti borrelia IgG		0	0	2.2	2.2	122
55-9493	-4.7	-10.6	0.85	2013-05-22	neg		0	1	0	1	315	1.9	Känselproblem, trötthet
85-3127	-7.5	-10.9	0.61	2013-08-01	neg		0	0	0.2	0.2	108	1.4	treated neuroborrelios
80-1936	-55.9	-20.5	0.59	2009-02-05	Intrathecal anti borrelia IgG		76	0	0.8	0.8	195	1.6	borrelia meningitis 2007
88-1926	-13.2	-9.4	0.38	2012-02-08	neurosyflis	neurosyflis utredning	0	0	1.2	1.2	170	1	Syflis behandlad och pos antikroppar i likvor.
42-1972	6.2	-7.3	1.012	2008-10-16	neurobotrrelio	neuroborrelios	0	0	0.1	0.1			Min pat 2008. Neuroborrelios med hjärtrubbning, facialispares, blåsrubbning. Beh med Doxyferm och Rocefalin. Fortfarande aktuell.
45-2319 (dubbel)	2.4	-4.8		2012-09-18	neg	yrsel, tinnitus,	1.2	0	2.2	2.2	758	1.8	Pat har utreds och tom 2014 pga yrsel, tinnitus, barriärskada men hittils inget klar.
Indiv_nr	c_met biacore	HSPG Biacore	ELISA	CRP	Infl disord	headtrauma	White matter lesions CT/MR	Q Albumin					diagnos	age	sex
BMS-122	3.8	-1.3	0.35	9	Nej	Nej	Nej	7.2					Ctr	54	Male
BMS-276	-0.9	-3.6	1	9	Ja	Nej		7.2					Ctr	62	Male
BMS-285	-1	-4.8	0.76	9	Nej	Nej	Nej	9.8					Ctr	76	Male
BMS-287	1.1	-3.3	0.02	9	Nej	Nej	Nej	9.2					Ctr	48	Male
BMS-303	3.9	-3.4	0.71	9	Nej	Nej	Nej	9.7					Ctr	67	Male
BMS-350	0.8	-6	0.62	9	Nej	Nej	Nej						Ctr	56	Male
BMS-230	4.2	-3.9	0.73	9	Nej	Nej	Nej	6.3					Ctr	66	Female
BMS-254	-58.8	-2.5	0.52	9	Nej	Nej	Nej	4.4					Ctr	52	Female
BMS-256	-121.9	-6.2	0.4	9	Nej	Nej	Nej	3.9					Ctr	56	Female
BMS-266	1.1	15.7	0.59	9	Nej	Nej	Ja						Ctr	68	Female
BMS-275	-109.5	4.5	0.62	9	Nej	Nej	Nej	6.4					Ctr	55	Female
BMS-278	-1.5	-4.4	0.59	9	Nej	Nej		5.8					Ctr	64	Female
BMS-280	-2.9	-5.6	0.91	9	Nej	Nej	Nej						Ctr	78	Female
BMS-284	-2.4	-5.4	0.55	9	Nej	Ja	Nej	5.5					Ctr	50	Female
BMS-288	-0.5	-4.9	0.72	9	Nej	Nej	Nej	5.6					Ctr	58	Female
BMS-289	-2.7	-5.8	0.51	9	Nej	Nej	Nej	5.5					Ctr	49	Female
BMS-073	7.1	-1	0.79	9	Nej	Nej	Nej						Ctr	72	Male

## Sheet: Alzheimer
Indiv_nr	diagnos	age	Gender	CRP	Infl disord	headtrauma	White matter lesions CT/MR	Q Albumin		c_met biacore	HSPG Biacore	ELISA
BMS-102	AD	65	Male	9	Nej	Ja	Ja	4.1		13.2	4.3	0.43
BMS-188	AD	75	Male	9	Nej	Nej	Ja	9.9		5.3	1.3	0.77
BMS-191	AD	67	Male	9	Nej	Nej	Nej	15		8.8	2.6	1.01
BMS-226	AD	68	Male	9	Nej	Ja	Ja	4.1		14.4	1.5	0.91
BMS-314	AD	78	Male	9	Nej	Nej	Nej	9.6		0.5	-4.5	0.43
BMS-097	AD	76	Female	9	Nej	Nej	Nej	9.5		15.8	11.6	0.56
BMS-098	AD	80	Female	9	Nej	Nej		139		26.1	16.2	0.71
BMS-101	AD	80	Female	9	Nej	Nej	Ja	23.2		10.8	3.9	0.71
BMS-137	AD	86	Female	9	Nej	Nej	Ja	6.8		11.3	2.9	0.72
BMS-183	AD	80	Female	9	Nej	Nej	Nej	8.8		11.6	3.1	0.63
BMS-193	AD	82	Female	9	Nej	Nej		4.7		7.1	3.4	0.88
BMS-215	AD	79	Female	9	Nej	Nej	Nej	5.9		11.3	0.4	0.52
BMS-231	AD	78	Female	9	Nej	Nej	Nej	3.8		4.4	0.7	0.69
BMS-233	AD	80	Female	9	Nej	Nej	Nej	10.9		7.4	0.9	0.86
BMS-234	AD	74	Female	9	Nej	Nej	Nej	13.3		10.4	1.5	1.47
BMS-237	AD	84	Female	9	Nej	Nej	Ja	2.6		4.9	1.2	0.5
BMS-242	AD	75	Female	9	Ja	Nej	Ja	7.9		6.7	0.9	0.86
BMS-243	AD	79	Female	9	Ja	Nej	Nej	10.7		3.8	-0.1	0.76
BMS-307	AD	61	Female	9	Nej	Ja	Ja			-1.8	2	0.51
BMS-344	AD	79	Female	9	Nej	Nej		4.7		-2.3	-4.8	0.65

## Sheet: unclear deleted
person nr	c-met	HSPG	ELISA	Datum	CSF odling	Diagnos	CSF-röd	Poly	CSF LPK	CSF-mono	CSF-Alb	CSF-lakat	Anamnes
91-0069	-4.9	-9.1	0.27	2014-01-06	neg		12540	0	20	20	304	1.4	Sinuitis, epilepsia
44-1032	-5.5	-5.8	0.43	2013-02-19	neg	Tremor, ny upptäckt Prost Ca	0	0	13.4	13.4	158	1.6	Tid frisk. Fästingsbett, tremor. Neg utredning, Avvisad av neurologen men blev till sist en prostacancer med benmärgsödem.
91-4522	-20.5	-9	0.125	2012-02-10	neg	huvudvärk, facialis pares	0	0.4	3.8	3.4	81.6	1.6	Tidigare frisk kvinna. Facialis pares. Neg utredning neuroborrelios.
63-2030	7.4	-12.9	0.59	2014-01-21	neg		233	0.1	1.3	1.3	285	1.3	benet bär inte
74-1992	8.5	-7.6	0.89	2013-11-19	neg		33	7.3	0	7.3	389		parestesia

## Sheet: Nosocomial meningit CSF
	NOSOKOMIAL Meningit
age	person nr	c-met	HSPG	ELISA	Datum	CSF odling	Diagnos	CSF-röd	Poly	CSF LPK	CSF-mono	CSF-Alb	CSF-lakat	Anamnes
76	33-2904	85.1	0	3.354	2009-11-12	propionbacterie acne 11/11	subaraknoidalblödning	11000	nd	262	nd	NK	>4	Subarack coiled 29/10. Feber. Urinodling 5/11 E cloace. Insatt Meronem 11/11 och meningitdos sedan 12/11 pga cellstegring i likvor och laktat över 4. Svarar. Skickas tillbaka till Kalmar och dör 2/12-2009.
70	41-5724	99.4	-2.3	0.617	2011-07-11	E fecalis nacke opsnitt 6/7	skall fracture	4400	1020	2000	980	NK	6.6	Skallfraktur 14/6, lumbar kotfraktur. Op 16/6 med ventrikeldrän. Inläg VP shunt 4/7. Op 8/7 ext infektion samt shuntsystem. Postop illaluktande sekret nacke. Insatt Vanco intrathekal + Meronem. Förbättras. Dör 3/8.
68	42-2928	-9.4	-4	0.77	2010-03-26	Alfa streptococker 29/3.	tumör cervikal	1550	280	1670	1390			Tab beh hypertoni. Tilltagande nackbesvär. MR visat tumör. Inlagd 24/3 . OP24/3. Utvecklar meningit 26/3 beh med Meronem, ingen konsultation. Cellerna minskas senare snabbt 29/3.
66	44-8232	61.4	-2	1.757	2010-02-03	neg CSF Pseudomonas blododling	cerebral bleeding	1700	6	50	44	NK		Hjärnblödning i jan. Beh Claforan 8 dagar. Utvecklar feber och CSF LPK stiger efter en dag till meningit. Beh med meningit. Dör 2012.
66	44-8232	28.7	-8.4	2.197	2010-02-01	neg CSF Pseudomonas blododling	cerebral bleeding	7200	nd	186	nd	NK		Hjärnblödning i jan. Beh Claforan 8 dagar. Utvecklar feber och CSF LPK stiger efter en dag till meningit. Beh med meningit. Dör 2012.
60	50-1938	3.1	-3	2.54	2010-11-11	KNS	tumor	7000	nd	660	nd	NK	5.1	Op Glioblastoma. Utvecklad hygrom. Insatt Claforan 3g x 3 + Vanco 8/11. Insatt Meronem + Zyvoxid 11/11. Förbättras. Utsatt 22/11. Får shunt. Dör 14/12 i Lungemboli.
50	55-6640	19.7	53		2005-12-07	KNS blod likvor lung	cerebral bleeding	7400	1	40	39	NK		AV missbildning, uttalad blödning 2005, sequel
28	82-1935	94.3	11	0.174	2010-10-14	KNS 12-14/10	shunt dysfuktion	1	105	177	72	NK	3.5	Fallit från balkong 13/9. Shuntbärare, lumbardrän, sedan 7/10 trött, Claforan pneumoni. CRP sjunker lite. Haft KNS CVK spets. CSF odlingar KNS. Insatt Claforan meningitdos + Vancomycin i 2 veckor. Shunt.
26	80-2503	105.2	81.2		2006-12-28	Enterococcus fecalis	tumour	560	114	1560	1446	NK		hjärn tumor op
45	66-1992	8	-1.7		2011-02-21	KNS x 4 13-14/2	shuntinfektion	31000	nd	32	nd			VP shunt. Op navelbråck 2010. likvorläckage buk efteråt. KNS i likvor från buk. Insatt Vancomycin + Rimactan.
35	75-4704	11.7	-4.5	0.248	2010-03-15	Propionbacterie acne 15/3.	tumör	5400	30	68	38			Op 16 feb pga frontal tumor. Återinlagd 11/3 pga hydrocefalus. Växt propionbacterie 15/3. Insatt Benzyl pc. Får insatt shunt 6/4.
36	74-2454	33.2	-5.6	1.76	2010-01-25	blododling lactococcus 26/1	tumour	11000	nd	49.8	nd			Op 20/1 pga gliom. Hydrocefallus och V-drän. Fever 28/1. Blododling grampos kocker. Även växer Strep i pluggad borste. Beh med Meronem/ claforan. Recediv 2012. Ingen inf efteråt.
76	34-2432	36.9	-6.3	2.04	2010-01-04	neg	hjärnblödning	8600	2	128	126			Diabetes, IHD, pace-maker. Inkommer 25/12 efter fallit. Rtg visat blödning. Beh för pneumoni. Utveckar cellökning den 31/12. Beh för meningit med Meronem och vancomycin. Dör 16/1.
76	34-3936	-0.5	-0.5	2.926	2010-03-12	propionbacterie acnes i lik 12/3	ICH	12000	nd	45	nd			Aplastisk anemi Sandimun trombocyt substtition, myastenia gravis, HV 7/3 Op occipital blödning. CRP stegring 12/3. Insatt Tazocin 13/3. Cellstegring 14/3 men sjunkande CRP. och insatt Meronem meningit dos. Odlingar 11/3 före antibiotiknegativ,. Förbättras. dör 2013.
75	35-2659	45.6	-9.4	3.481	2010-07-05	neg	Subdural hematom postop	47000	nd	1370	nd			Hypertoni, hjärtinfarkt, prostatacancer. Kommer från Varnamo för hjärnblödning. Operareas 29/6. Postop försämring. Kraftig pleocytos 5/7 under pågående Claforan.CT angiografi visat uttalad ischemi. Dör 7/7.
73	37-3556	42.7	10.5	0.815	2010-04-01	neg	ICH	52000	50	990	940		3.7	IHD. Hjärtinfarkt. FF, waran, hypertoni. Blödning 5/3. V-drän. Insatt Meronem 4/4 pga meningit miss. Odling neg och pat bytte beh mot Ciproxin den 6/4. Skickas värnamo 13/4. Vad hände sen oklar men åb i juli-10
73	37-3556	10.8	1.8	1.464	2010-04-03	neg	ICH	4710	215	825	610		4	IHD. Hjärtinfarkt. FF, waran, hypertoni. Blödning 5/3. V-drän. Insatt Meronem 4/4 pga meningit miss. Odling neg och pat bytte beh mot Ciproxin den 6/4. Skickas värnamo 13/4. Vad hände sen oklar men åb i juli-10
72	39-1930	47.4	0	0.5	2011-10-24	neg (Zincef)	tumör	900	48	172	124		3.9	Prostata cancer, intraspinal tumör op 12/10. Lumbar drän. Feber 17/10, pleocytos och laktat 8,9 . CRP lågt. Behandlas med Claforan meningitdos sedan 17/10. Klarat sig bra oh överlevet 2014. Pseudomonas växte i urin senare i nov 2011.
68	42-4345	9.3	-2.6	8.646	2010-10-14	KNS snäll 14/10, Resistent KNS i blod 19/10		40000	135	400	265		6 (10/10)	Subduralhematom 2008, shunt, byte pga blödning. I okt hydrocefalus. Trombocytopeni, MDS, Beh för pneumoni med Tienam sedan 8/10 + Metro för klostridier. Palliativvård. Dör 22/10.
68	43-2381	-2	-0.6	0.125	2011-06-06	propionbacterie acne 6/6	cerebral bleeding	16000	nd	164	nd		3	Tid frisk, divertikulit, subarak, aneurysm. V-drän 5/6. Lung rtg infiltrat, Claforan. 8/6 vasospasm. Av Cardell inget antibiotika trots växt propionbakterie. Skickas till Motala efter utsatt cLaforan 14/6. . Verkar fått Lambå i huvudet efteråt 2012. I alla odlingar från Lambå 20/10 2012 samt Benbit skalle 2013-08-12 växer Propionbacterieum acne
66	44-2004	38.7	-0.3	1.855	2010-02-01	7/2 KNS i blod och 17/2 i CSF	subaraknoidalblödning	5900	8	19	11			30/1 subarack pga aneurysm. Op 31/1, och reop 4/2. Fick antibiotika Claforan för miss pneumoni men utvecklar tecken till meningit och då beh med Meronem… Pat dör efter 3 månader.
66	44-2004	21.8	-10.1	0.768	2010-02-04	7/2 KNS i blod och 17/2 i CSF	subaraknoidalblödning	75000	nd	92	nd			30/1 subarack pga aneurysm. Op 31/1, och reop 4/2. Fick antibiotika Claforan för miss pneumoni 3171, utsatt 11/2. men utvecklar tecken till meningit, meronem sedan 14/2. Stiger i laktat och celler, insatt Vancomycin 18/2. Växt res KNS 17/2. och då beh med Meronem… Pat dör efter 3 månader.
64	45-1403	116.4	-3.8	2.984	2009-11-04	neg under Benzyl pc/Claforan	Hjärn blödning	7000	2	91.8	89.8		5.2	30/10 hjärnblödning. Op och NIVA. Insatt benzyl pc susp aspiration, claforan sedan 2/11. Utvecklar cellstegring och laktat 5 i lik insatt Vanco + Meronem 4/11. Men pga neg odling antibiotika utsatt 10/11. Överflyttas till Norrköping. Fortsatt RLS 6. O HLR. Pat dör i jan 2010.
64	45-1403	2.8	-2.9	1.864	2009-11-05	neg	Hjärn blödning	4600	22	104	82			30/10 subarack pga aneurysm. Op 31/1, och reop 4/2. Fick antibiotika Claforan för miss pneumoni men utvecklar tecken till meningit och då beh med Meronem… Pat dör efter 3 månader.
62	48-1928	14.9	-3.2		2010-07-19	neg under Ekvacillin	cerebral bleeding	57000	nd	900	nd		4.1	KOL, hypertyros. Varit trött under längre tid. Kommer med HV. Inlagd hjärnblödning 16/7. Op decebreras. Stigande CRP, PCT cell i likvor. Odling neg under Ekvacillin.Dör på avd 23/7.
62	50-2481	27.3	2	0.588	2012-01-05	Candida koloniserar 15-16/1	subaraknoidalblödning	40000	0	540	540		4.1	Subarak 29/12, intracereb hematom, Op, Clips, V-drän, VAP. Insatt Cefotaxim 31/12. Insatt 5/1 Cefotaxim + Vanco meningit. Candida Albicans i urin. Utsatt antibiotika 19/1. antisvamp.
60	50-2947	88.5	-3.3	2.752	2010-01-25	neg Ekvacillin	subaraknoidalblödning	57000	36	68	32		6	Kvinna med högt blodtryck, hypertyros. Insjuknad 17/1 i hjärnblödning. Stor carotisaneurysm. Op coiling, utvecklar hematom, hjärnödem. Insatt antibiotika mot meningit Meronem + Vancomycin. men pga försämring avslutas beh och pat dör 30/1.
58	52-3373	14.3	5.5	0.985	2010-03-15	neg	Skallfraktur och subdural he	782	2	42	40			Etyliker. B12 brist. Inkommer efter ramlat och fått skall fraktur 4/1. Zinacef profylax. Cellstegring CSF drän 13/1. DT i feb visat gas i hö sidoventrikel. Claforan meningitdis 18/2. Lumbardrän tas bort 15/3. Dör Juli 2010.
58	52-3373	9.9	-5.9	2.712	2010-01-11	neg ventrikeldrän Cann glabrata 13/1	Skallfraktur och subdural he	10200	1.5	2	5		5,2 (15/1)	Etyliker. B12 brist. Inkommer efter ramlat och fått skall fraktur 11/1. Dör Juli 2010.
55	56-2454	41.8	-3.4	0.335	2011-07-20	neg	Hypofys tumör	3600	180	220	40		2.8	Hypofystumör, strålad, Op 5/5. Snabb recediv, PAD höggradig sarkom. Kortison och Strålbeha. 20/7 kramper. Stigande celler 20-21/7. Bedöms som meningitutveckling. Beh med Meronen susp infektion. Hemlsarett 22/7. Dör 2012-01-18
49	61-3333	-11.6	-6	11.597	2010-01-22	KNS	Hjärntumor	380	0	29	29	11200	8	Malign gliom. Op okt 2009. HV, VP shunt 15/1. Då cellstegring, växt KNS i likvor och beh som meningit.Trots antibiotika Vancomycin Rimactan och claforan kraftig barriärskada. CMV senare pos likvor, inga maligna celler. Svarar inte till beh och dör feb 2010. ULF S kollega.
39	71-2943	38.8	2.6		2010-03-13	E coli i urin	subaraknoidalblödning	43000	nd	730	nd		4.5	Frisk, Subarak 8/3. Coiling. V-drän. Feber 12/3. Meronem. Vasospasm 18/3. Celler och laktat sjunker i likvor. Skickas till hemlasarett med Meronem 22/3. Överlevt.
21	89-2593	-4.7	-2.3		2010-10-21	propionbacterie acnes i lik 21/10, 22/10	shunt dysfuktion	2.1	0	0	0			Shuntbärare sedan barndom pga meningit. Söker 21/10 med HV, buksmärtor, shunt ut 22/10. I spetsen Propionbacterie. Insatt Meronem + vanco + Nebcina. Fortsätter pga oklar odlingssvar då Claforan + Vanco. Ny shunt 4/11. Svaret kommer odling 3/11. Men Lena fick rapport inget växt. Pat fått beh Meronem i 19-21 och sedan ingen beh mot Propione. Hade länge HV efteråt men ingen shuntbyte. Odlingar efter…

## Sheet: other nosocomial infektion
	person nr	c-met	HSPG	ELISA	Datum	CSF odling	Diagnos	Diagnos	CSF-röd	Poly	CSF LPK	CSF-mono	CSF-Alb	CSF-lakat	Anamnes
81	30-2927	7.5	-5.1	1.316	2011-06-16	serratia i blod 26/6, borste 22/6	VAP 7 days	Hypofystumör	3500	3	9	6			Op hypofystumör 16/6, blödning efteråt.Zinacef profylax. Antibiotikafri sedan 20/6. Feber och CRP stegring 23/6, VAP. Meronem låg dos. Dör 9/8.
78	32-2300	4.9	0.6	2.314	2010-10-15	E fecalis urin 18/10	no inf	blödning	6300	0	8	8			FF, TIA, hydrocefalus, V-drän 10/10. Den 18/10 utvecklar pat pleocytos, laktatstegring, feber, HV och insatt beh mot meningit Vanco + Rimactan. Avslutar denna beh 21/10. Överlevt 2014.
77	33-2970	4	-2.5	0.947	2010-07-15	neg	hud infektion	postop nacke inf	37.8	0	1.5	1.5			Nack op med stag. Post op infektion. Ytlig odling KNS. Beh med Rimac + Vancomycin. Insatt Avelox pga försämring. Blir bättre då men dör 2012 pga kroniskt sår nacke postop.
77	33-8962	25	-5	0.938	2010-07-15	neg	VAP 2 days	SAH	24000	nd	120	nd		3	Frisk men kognitiv störning, Subdural hematom sedan 6/7. Claforan sedan 8/7 pga feber. Amimox. Likvor tagen när man gått över amimox. Uppföljning nosokomial pneumoni and hydrocefalus. Ingen diagnos meningit.
77	33-8962	23	-12		2010-07-19	neg	VAP 2 days	subdural hematom	9350	0	64	64			Subdural hematom sedan 6/7. Claforan. Amimox. Likvor tagen när man gått över amimox. Uppföljning nosokomial pneumoni and hydrocefalus. Ingen diagnos meningit.																, Tazocin tom 29/7 pga VAP. Negative odling. Shunt 29/7. Dör 29/6 14 hjärnblödning.
73	36-2409	9.7	3.8	1.32	2010-03-25	neg	VAP	ICH hydrocefalus	60	nd	60	nd			KOL, intracerebral blödning och hydrocefalus, V-drän, rtg pulm infiltrat, Claforan. Skickas senare tillbaka till Värnamo. Dör 2012-09-16. Sammanfattningsvis slö 2 dagar efter op. KOL. Infiltrat, Claforan. Odling CSF togs 25/3. Bedömdes som pneumoni. Vårdtid NIVA 5 dagar efteråt.
73	36-2409	-3.9	-1.9		2010-03-29	neg	VAP	ICH hydrocefalus	1450	0.4	4	3.6			KOL, intracerebral blödning och hydrocefalus, V-drän, rtg pulm infiltrat, Claforan. Skickas senare tillbaka till Värnamo. Dör 2012-09-16
73	37-2412	1.4	-4.9	0.575	2011-11-05	KNS 18/11	Inf luft 4 days	subaraknoidalblödning	3200	3	10	7			Subarak 31/10, coiling 1/11. Feber. Gramneg stav i borste. Claforan 3-15/11. Utvecklar pleoctos 15/11 för pneumoni, högt laktat. Meronem 15-24/11. KNS tolkades förorening. dog 8/12. Likvor prov före meningit.
72	38-2114	3.6	-1.2	1.871	2010-03-11	neg likvor.Staf aureus blod 18/3 och track 13/3	VAP	subaraknoidalblödning	71000	nd	488	nd			DVT, lungemboli, HV , hö-sidig svaghet, blödning op 9/3. Staf VAP 11/3 utveckar staf sepsis 18/3. Antibiotika Claforan 17/3, Tazocin 18/3, Ingen cellökning motsvarande. överflyttas hem lasarett. Dör 11/5-10
72	38-2114	-2.6	-2.8	1.299	2010-03-13	Staf aureus blod 18/3 och track 13/3	VAP	subaraknoidalblödning	242000	nd	500	nd		3.1	DVT, lungemboli, HV , hö-sidig svaghet, utveckar staf sepsis. Antibiotika, överflyttas hem lasarett. Dör 11/5-10
72	38-2114	8.3	-0.4	1.257	2010-03-14	Staf aureus blod 18/3 och track 13/3	VAP	subaraknoidalblödning	52000	nd	150	nd			DVT, lungemboli, HV , hö-sidig svaghet, utveckar staf sepsis. Antibiotika, överflyttas hem lasarett. Dör 11/5-10
72	38-2114	6.9	1.4	1.8	2010-03-15	Staf aureus blod 18/3 och track 13/3	VAP	subaraknoidalblödning	16240	nd	34	nd			DVT, lungemboli, HV , hö-sidig svaghet, utveckar staf sepsis. Antibiotika, överflyttas hem lasarett. Dör 11/5-10. Koloniserar Staf i lungor, trach, CVK, blod
72	38-2114	7.7	-1.4	0.644	2010-03-17	Staf aureus blod 18/3 och track 13/3	SEPSIS	subaraknoidalblödning	24000	nd	110	nd			DVT, lungemboli, HV , hö-sidig svaghet, utveckar staf sepsis. Antibiotika, överflyttas hem lasarett. Dör 11/5-10. Koloniserar Staf i lungor, trach, CVK, blod
72	38-2114	7	1.2	1.504	2010-03-25	Staf aureus blod 18/3 och track 13/3	SEPSIS	subaraknoidalblödning	218	0.3	6.4	6.1			DVT, lungemboli, HV , hö-sidig svaghet, utveckar staf sepsis. Antibiotika, överflyttas hem lasarett. Dör 11/5-10. Koloniserar Staf i lungor, trach, CVK, blod
72	38-2114	3.9	-2.6	0.009	2010-03-29	Staf aureus blod 18/3 och track 13/3		subaraknoidalblödning	84	0	18	18			DVT, lungemboli, HV , hö-sidig svaghet, utveckar staf sepsis. Antibiotika, överflyttas hem lasarett. Dör 11/5-10. Koloniserar Staf i lungor, trach, CVK, blod
71	40-2653	5.9	-3.8	0	2011-04-14	neg (under Claforan sedan 9/4)	Oklar infektion	Thalamusblödning	1680	11.5	59	47.5			Diabetes, bensår. Thalamusblödning 9/4. Hydrocefalus. NIVA 11/4. Insatt Claforan via hemlasarett 9/4. Byte Tazocin 17/4 pga andningsbesvär. Spontant tandlöning inte åtgärdats. Inget TEE. Sequel svaghet vänster ben och senare, minne, gång och miktionbesvär. Ingen hydrocefalus 2014. Varför sequel? Fel behandling!!!!!!
70	41-6669	-1.3	-0.6	0.05	2011-02-07	E fecalis + Proteus Urin 8/2	UVI 7 days	blödning	12240	nd	10.8	nd			Hypertoni, tid stroke. !/2 blödning. Thalamusblödning. Hydrocefalus, Ventrikel kateter. Hö-sidig hemiplegi. Utskrives 9/2.
70	41-2196	4.7	-1		2011-06-09	neg	ingen infektion	hjärnblödning	2100	5	24	19			Söker 27/6 pga svaghet. Tidigare frisk. CT inget blödning, viss ändringar. Hemskickas 1/6. Inkommer 2/6 blödning. Hö sidig thalamusblödning och ventrikel genombrott. Trötthet, V-drän förbättras. Åter nedsatt medvetande 9/6. Åtgärdas NK och skickas stroke. Överlevt. Ingen Infektion.
64	45-2156	-30.6	-13.8	0.576	2009-11-16	neg	Lungor	Hjärn blödning	1300	10	50	15			Tid neuroborrelios 2008. Alkoholöverkonsumption. Epilepsi. Inkommer efter fall i hemmet. Hjärnblödning. Op 14/11. blod i hörselgång fått Dalacin profylax. CRP stiger. Ventilator, Rtg pulm atelektas. Dör 2010 jan i sepsis.
64	46-2496	9	-3.8	0.119	2010-10-18	KNS lumbar drän spets som ut	kolonisation	Tumör op	202	0.2	5	4.8		1.8	Luymfom 80-talet. Nu skivepiteltumör skallbas. Op 13/10. Hydrm. Likvor 18/10 från lumbardrän som är ut. Senare odlingar neg. Pat får ingen antibiotika av Åsa. Överlevt.
63	47-9349	-0.5	-1.7	3.261	2010-01-14	neg	trakeobronkit blir menin 19/1	post op gliom	3680	14	60	46			Op meningiom 2006, Tumorrecediv. Op 11/1. Postop Zinacef profylax. Stigande CRP. Insatt Claforan 14/1 för bakteriell trakeobronkit. Förbättras. Såret i huvudet sprack 19/1. Cell och lakat stegring CSF. Insatt Meronem efter odling tom 28/1. Hemlasarett efteråt. Dör 2/10-10
62	48-0397	-39	-58	2.181	2010-07-19	neg	Aspiration	Hjärn blödning	7800	0	13.4	13.4			KOL. Diabetes, TIA attck 7/7. Inlagd. OP trombartärektomi. Kräks. Hjärnblödning op 9/7. Aspirationspneumoni rtg verifierad . CRP stegring. Beh Tazocin 12/7. Ingen meningit. Dör 2012.
62	48-1034	-0.6	2.1	2.134	2011-02-10	neg	Aspiration 31/1 CT	ICH	209000	nd	274	nd			Hypertoni. 29/1 ICH. Op hematom 2/2. Hjärnskada hö sidigtClaforan susp aspiration.Antibiotikafri sedan 10/2. Dör 25/6-11.
62	48-1913	3.8	0.7	0.41	2010-11-01	HI i tub sekret 4/11	bronkit	subaraknoidalblödning	28000	7	27	20			Subarak. Op 31/10, reop x 4, spasm, Claforan. Rtg pulm blank. Ingen cellstegring likvor under dagarna förutom 4/11 då reop. Ingen CRP stegring över 40. Insatt Meronem 10/11. Utsatt av Håkan 11/11. Dör 14/12.
62	48-1913	3.8	-5	1.126	2010-11-04	HI i tub sekret 4/11	bronkit	subaraknoidalblödning	42000	98	194	96			Subarak. Op 31/10, reop x 4, spasm, Claforan. Insatt Meronem 10/11. Utsatt av Håkan 11/11. Dör 14/12.
62	48-1913	-25.1	-4.7		2010-11-05	HI i tub sekret 4/11	bronkit	subaraknoidalblödning	1150	4.6	9.2	4.6			Subarak. Op 31/10, reop x 4, spasm, Claforan. Insatt Meronem 10/11. Utsatt av Håkan 11/11. Dör 14/12.
62	48-1913	2	-4.4	0	2010-11-06	HI i tub sekret 4/11	bronkit	subaraknoidalblödning	7000	6	14	8			Subarak. Op 31/10, reop x 4, spasm, Claforan. Insatt Meronem 10/11. Utsatt av Håkan 11/11. Dör 14/12.
62	48-1913	9.3	1.4	0.657	2010-11-08	HI i tub sekret 4/11	bronkit	subaraknoidalblödning	6650	30	70	40			Subarak. Op 31/10, reop x 4, spasm, Claforan. Insatt Meronem 10/11. Utsatt av Håkan 11/11. Dör 14/12.
62	48-1913	-2	3	0.64	2010-11-12	HI i tub sekret 4/11	bronkit	subaraknoidalblödning	1150	2	12	12			Subarak. Op 31/10, reop x 4, spasm, Claforan. Insatt Meronem 10/11. Utsatt av Håkan 11/11. Dör 14/12.
62	49-9325	11.1	-2.3	0.834	2009-11-26	neg	VAP	Hjärn blödning	41000	nd	101	nd			Inkommer 20/11 medevetandelös, stor ICH, aneurysm A carotis, op 21/11, reop 23/11. 25/11 Claforan för VAP, Bakterier i bronkoskopi samt rtg pulm. Odling lik neg. reagerar, får Dalacin + Cipro.. Skickas till Norrköping. Där helt medvetslös. Fortsatt IV dalacin + Ciproxin. Blir tvungen att sätta in Tienam den 17/12. Då blir pat bättre, vaken och antibiotika Tienam utsatt av mig 31/12.
60	51-2010	-1.1	-3.1	0.88	2011-02-21	Enterobacter aerogenes (18/2) i spets och buk abscess		shunt infektion, divertikulit	0.3	0.3	9.8	9.5			Op cerebral tumör som barn. Shunt 1997. 12/2 hittades på golv. 13/2 insatt Claforan. + Ciproxin 14/2. CT buk divertikulit + Flagyl. Överflyttas till NIVA. Under vårdtid hittades perforerad divertikulit. Shunt ut. Meronem sedan 28/2 NIVA. Förbättras.
60	51-2010	-2.1	-0.5	0.72	2011-02-24	Enterobacter aerogenes (18/2)	bukabscess	shunt infektion, divertikulit	0.2	0	4.4	4.4		2.8	Op cerebral tumör som barn. Shunt 1997. 12/2 hittades på golv. Under vårdtid hittades perforerad divertikulit. Shunt ut. Meronem sedan 28/2. Förbättras.
60	51-2010	-15	-11	0.25	2011-03-03	Enterobacter aerogenes (18/2)		shunt infektion, divertikulit	0	0	1	1			Op cerebral tumör som barn. Shunt 1997. 12/2 hittades på golv. Under vårdtid hittades perforerad divertikulit. Shunt ut. Meronem sedan 28/2. Förbättras.
57	54-1943	4.4	-2		2011-05-09	E fecalis + E coli i sekret	VAP	subaraknoidalblödning	33000	7.7	10	2.3			Subarak 7/5. Clippning, spasmproblem 10/5. Pneumoni 10/5. överlevt.
57	54-1943	0.2	-2.5	0.291	2011-05-19	N menin lung 9/5, E fecalis urin 9/5	VAP	subaraknoidalblödning	3320	0	6	6			subarak intracereb hematom, op 7/5, clippning, VAP, Claforan 10 dagar utsatt 19/5. UVI E coli i juni. Sequel 2014.
55	54-2921	1.1	-10.1	0.609	2009-11-16	neg växt pl borste KNS, candida	VAP	subaraknoidalblödning	14000	0.4	20	19.6			ICH, Subarac, op 12/11 clippning. Sekret respirator. Insatt Meronem. Förbättras och sedan till hemlasarett. Åb om ett år överlevt.
55	54-2921	2.3	-7.6	0.828	2009-11-19	neg växt pl borste KNS, candida	VAP	subaraknoidalblödning	2910	0	6	6			ICH, Subarac, op 12/11 clippning. Sekret respirator. Insatt Meronem. Förbättras och sedan till hemlasarett. Åb om ett år överlevt.
56	55-0449	-22.3	-7.4	0.198	2010-07-19	neg	no inf	shunt dysfuktion	0.6	0.1	0.2	0.1			Subdural hematom sedan tid. Shunt. PEG. Inkommer för shunt defekt. Växt E fecalis 2/7. I datum för provtagning inga infektionstecken i likvor. Odlingar neg.
56	55-0449	-88.8	-12.2	0.168	2010-07-19	neg	no inf	shunt dysfuktion	0.6	0	0.2	0.2			Subdural hematom sedan tid. Shunt. PEG. Inkommer för shunt defekt. Växt E fecalis 2/7. I datum för provtagning inga infektionstecken i likvor. Odlingar neg.
56	55-0449	-66.7	-10.5	0.175	2010-07-16	neg	no inf	shunt dysfuktion	2.6	0	0.6	0.6			Subdural hematom sedan tid. Shunt. PEG. Inkommer för shunt defekt. Växt E fecalis 2/7. I datum för provtagning inga infektionstecken i likvor. Odlingar neg.
55	56-1958	0.8	-2.9	0	2011-01-20	E fecalis urin i feb	VAP	subaraknoidalblödning	18000	nd	52	nd			Hypertoni. Stor blödning 13/1. Aneurysm. Clippning v-drän. Claforan 2g x 3 sedan 17/1- 24/1. Har sequel, epilepsi, VP-shunt 2014.
55	56-1958	1.5	0.4		2011-01-24	E fecalis urin i feb	VAP	subaraknoidalblödning	1935	1	6	5			Hypertoni. Stor blödning 13/1. Aneurysm. Clippning v-drän. Claforan 2g x 3 sedan 17/1- 24/1. Har sequel, epilepsi, VP-shunt 2014.
51	59-2956	-12	-26.1	0.173	2010-07-21	neg	VAP	subdural hematom	9160	0	0.2	0.2			Subdural hematom sedan 8/7. Inlag NIVA. Beh för VAP med Claforan. Tazocin. Hydrocefalus, coiling. Drän…. Beh som VAP tills utskrivning.
51	59-2956	-67	3	0.466	2010-07-19	neg	VAP	subdural hematom	2290	0	35	35			Subdural hematom sedan 8/7. Inlag NIVA. Beh för VAP med Claforan. Tazocin. Hydrocefalus, coiling. Drän…. Beh som VAP tills utskrivning.
51	59-2956	3	-5	0.513	2010-07-22	neg	VAP	subdural hematom	25000	nd	20.8	nd			Subdural hematom sedan 8/7. Inlag NIVA. Beh för VAP med Claforan. Tazocin. Hydrocefalus, coiling. Drän…. Försämras 22/7 med ledbesvär men Beh som VAP tills utskrivning.
51	59-2956	-89	-46.5	0.245	2010-07-21	neg	VAP	subdural hematom	9160	0	0.2	0.2			Subdural hematom sedan 8/7. Inlag NIVA. Beh för VAP med Claforan. Tazocin. Hydrocefalus, coiling. Drän…. Försämras 22/7 med ledbesvär men Beh som VAP tills utskrivning.
51	59-2956	-25.4	-13.6	0.739	2010-07-19	neg	VAP	subdural hematom	2290	0	35	35			Subdural hematom sedan 8/7. Inlag NIVA. Beh för VAP med Claforan. Tazocin. Hydrocefalus, coiling. Drän…. Försämras 22/7 med ledbesvär men Beh som VAP tills utskrivning.
51	59-2970	-4.5	-3.9	0	2010-03-25	neg	VAP	cerebral tumor	866	0.1	0.2	0.1			AML, diag 2002, stamcell 2009, Tumor lillhjärn, opererad, v-drän, Lunginflammation, Tazocin, dör 17/4. PAD visat blue cell tumor.
51	59-2970	-2.4	-7	0	2010-03-29	neg	VAP	cerebral tumor	200	0	6	6			AML, diag 2002, stamcell 2009, Tumor lillhjärn, opererad, v-drän, Lunginflammation, Tazocin, dör 17/4. PAD visat blue cell tumor.
51	59-2970	-4	-4.5	0.125	2010-04-01	neg	VAP	cerebral tumor	1550	0	0.4	0.4			AML, diag 2002, stamcell 2009, Tumor lillhjärn, opererad, v-drän, Lunginflammation, Tazocin, dör 17/4. PAD visat blue cell tumor.
51	59-2970	-8.4	-8	0.004	2010-04-05	neg	VAP	cerebral tumor	3900	0	6.8	6.8			AML, diag 2002, stamcell 2009, Tumor lillhjärn, opererad, v-drän, Lunginflammation, Tazocin, dör 17/4. PAD visat blue cell tumor.
48	63-3225	-0.6	-1.2	0.34	2011-01-10	Staf aureus i Tub 20/1	VAP	Hemolytisk anemi, ICH	25.7	2	15	13			Hemolytisk anemi och hjärn blödning 8/1. Akut splenektomi 11/1. Insatt Claforan 10/1 inf luftvägar. Fortsatt vård. Ingen meningit. Överlevt 2014.
48	63-3225	-3.7	-2.2	0.774	2011-01-17	Staf aureus i Tub 20/1	VAP	Hemolytisk anemi, ICH	730	5	105	100			Hemolytisk anemi och hjärn blödning 8/1. Akut splenektomi 11/1. Insatt Claforan 10/1 inf luftvägar. Fortsatt vård. Ingen meningit. Överlevt 2014.
46	64-3116	3	-4.1		2010-03-18	alfa streptococker i borste.	Aspirationspneumoni	subaraknoidalblödning	172000	nd	50	nd			Subarak. Op 8/3. Postop aspirationspneumoni. Beh med Tazocin.
47	64-3982	-0.1	-0.4		2011-01-20	Nisseria art + Candida pluugad bors 20/1	VAP	meningiom op	24000	nd	29	nd			Op meningiom. Infarkt. Beh Tazocin mot trakeobronkit. Hemikraniektomi 24/1. Rtg pulm infiltrat, bakterier i luftvägar. På grund av feber, stigande laktat i lik och lleocytos beh med Meronem + Diflucan 27/1. Odlingar neg och pat har fortsatt samma laktat 4,4. Fortsatt Med Meronem vid utskrivning till rehab. Ingen klar meningit. även efter 27/1.
47	64-3982	-1.7	-5.1	0.48	2011-01-24	Nisseria art + Candida pluugad bors 20/1	VAP	meningiom op	3515	0	5	5			Op meningiom. Infarkt. Beh Tazocin mot trakeobronkit. Hemikraniektomi 24/1. På grund av feber, stigande laktat i lik och lleocytos beh med Meronem + Diflucan 27/1-14/2.
46	64-8981	3.9	-1.7	0.22	2010-10-18	HI trakea 22/10	VAP	subaraknoidalblödning	1705	5	50	45			17/10 söker subarak. Op 18/10, 24/10 clippning. Infiltrat, Claforan 23/10. Hydrocefalus, shunt 2/11. 20/1 sårvätska huvud med växt propionbacterie acnes.
46	64-8981	6.7	-2.5	0.005	2010-10-21	HI trakea 22/10	VAP	subaraknoidalblödning	60000	nd	66	nd			17/10 söker subarak. Op 18/10, 24/10 clippning. Infiltrat, Claforan 23/10. Hydrocefalus, shunt 2/11. 20/1 sårvätska huvud med växt propionbacterie acnes.
46	64-8981	21.9	-2.5		2010-10-22	HI trakea 22/10	VAP	subaraknoidalblödning	350000	nd	400	nd		2.3	17/10 söker subarak. Op 18/10, 24/10 clippning. Infiltrat, Claforan 23/10. Hydrocefalus, shunt 2/11. 20/1 sårvätska huvud med växt propionbacterie acnes.
46	64-8981	-2.4	2.3	0.808	2010-10-28	HI trakea 22/10	VAP	subaraknoidalblödning	56000	nd	545	nd			17/10 söker subarak. Op 18/10, 24/10 clippning. Infiltrat, Claforan 23/10. Hydrocefalus, shunt 2/11. 20/1 sårvätska huvud med växt propionbacterie acnes.
45	64-1956	-74.4	-13.2	0.791	2009-11-05	neg	postop	subaraknoidalblödning	70000	10	86	76			Frisk. Inkommer HV medvetande. CRP stegring lite. Det händer ågot 11/11. Feber, likvor cell stegring. Man avvaktar med antibiotika hela vårdförloppet. Odlingar neg. Pat haft HV trötthet senare. OKLART?
42	67-2481	-2	-3	0.121	2009-11-25	neg	Oklar infektion	subaraknoidalblödning	32000	1	15	14			Hypertoni. Subarak 20/11, op 21/11. Utbered infarkt hö sidan. Feber 26/11. Tienam låg dos tom 4/12. Sekel. Dekompression. Sår, kranioplastik 2010.
43	68-1965	-2.2	-1.4	0.37	2011-01-13	Staf aureus i tubsekret 21/1	VAP	subaraknoidalblödning	58	0.4	2.5	2.5			Inkom 8/1 med subarak, intracerebral hematom. Klippning. Högt CRP, HI i sekret. Claforan total 9 dagar. Förbättras. Hö-sidig svaghet, afasi, epilepsi. Aktuell 2014.
43	68-1965	5.8	-2.5	0.703	2011-01-20	Staf aureus i tubsekret 21/1	VAP	subaraknoidalblödning	6800	0	35	35		2.2	Inkom 8/1 med subarak, intracerebral hematom. Klippning. Högt CRP, HI i sekret. Claforan total 9 dagar. Förbättras. Hö-sidig svaghet, afasi, epilepsi. Aktuell 2014.
37	74-5922	-6.4	-5.7	1.64	2011-07-11	neg	Ingen infektion	subaraknoidalblödning	43000	15	147	132			Aspergers, migrän, 09 subarak. Söker 6/7 för HV. Blödning, Op. V-drän. Skickas hemlasarett. Ingen konsult inf
38	74-5922	11	-5.3	0.861	2012-07-12	neg	Ingen infektion	subaraknoidalblödning	35000	nd	130	nd			Aspergers, migrän, 09 subarak. Söker 6/7 för HV. Blödning, Op. V-drän. Skickas hemlasarett. Ingen konsult inf
38	74-5922	3.7	-6.4		2012-07-12?	neg	Inte betraktas inf	subaraknoidalblödning	4000	11	38	27			Aspergers, migrän, 09 subarak. Söker 6/7 för HV. Blödning, Op. V-drän. Skickas hemlasarett. Ingen konsult inf
24	86-7182	-14.5	-6.1	0.056	2010-01-25	neg	osteit	shunt extirpation	3.5	0.1	0.6	0.5			Kvinna med shunt. Inkommer för bedömning av shuntbehov. Shunt extirperas och på borrhålet uppmärksammas missfärgning av skelett som osteit. Beh med Ekvacillin och sedan oral beh.
23	87-2926	1.3	-6	0.697	2010-07-15	neg	Ingen infektion	recediv hjärntumor	0	5	142	137			Hjärntumor op i juni. Kommer i Juli med HV och kräkning, likvorläckage. Töms av vätska. Ingen antibiotika, strålbeh och överlevt.
23	88-2426	-14.8	-9.8	0.961	2011-02-11	neg	Redan beh post beh	C1 fraktur	2560	5	21	16			Occipital kontusion blödmimg. C1 fraktur, bilat femurfraktur, ansiktsfraktur, V-drän. Feber sedan4/2. Meronem meningit dos + Vancomycin. Förbättrad 17/2. Återställd Nov 2011.
21	89-5579	7.7	-3.7	0.609	2010-04-08	neg	Ingen infektion	subduralhematom	47000	nd	88	nd			Tappar sig själv. Påkörd på E4 med låg hastighet, Subduralhematom. Op 5/4. utan antibiotika sedan 6/4. Feber 12/4. Staf aureus i Cox blåsa. Tazocin och sedan skickas till hemlasarett.
21	89-5579	4.5	-4.4	0.434	2010-04-09	neg	ingen infektion då	subduralhematom	91000	nd	21	nd			Tappar sig själv. Påkörd på E4 med låg hastighet, Subduralhematom. Op 5/4. utan antibiotika sedan 6/4. Feber. Staf aureus i Cox blåsa. Tazocin och sedan skickas till hemlasarett.
18	92-1413	-8.5	-2.5	0.076	2010-07-15	neg	Ingen inf	skallfraktur	2790	0	6	6			Trauma trafikolycka 14/7. Skallfraktur. Zinacf profylax. Insatt Ciproxin. Pat försämras och överflyttas Götebory. Vet inte vad händer efteråt.
7	2004-8089	-2.4	-2.5	0.08	2011-01-07	neg	Ingen infektion	hydrocefalus	75	1	12	11			Op astrocytom 2008 i Beirut. Recediv. Inlagd 4/1 för hydrocefalus, V-drän och sedan VP shunt 14/1.
0.5	2010-4852	-4.8	-7.3	0	2010-11-08	KNS 30-31/10	post treatment	shuntinfektion	1.7	0	6.8	6.8		1.9	VP shunt 15/10, shuntdysfunktion. Pleocytos, högt laktat, växt KNS. Insattes Meronem. Bra svar.
0.5	2010-4852	-1.2	-2	1.359	2010-11-11	KNS 30-31/10	post treatment	shuntinfektion	1.5	1.5	8.7	7.2			VP shunt 15/10, shuntdysfunktion. Pleocytos, högt laktat, växt KNS. Insattes Meronem. Bra svar.

## Sheet: monitor nosokomial menin
AVVAKTA MED DENNA ANALYS ÄN
person nr	c-met	HSPG	ELISA	Datum	CSF odling	nosocomial	Diagnos	CSF-röd	Poly	CSF LPK	CSF-mono	CSF-Alb	CSF-lakat	Anamnes
33-2904	85.1	0	3.354	2009-11-12	propionbacterie acne 11/11	menin 12 days	subaraknoidalblödning	11000	nd	262	nd		>4	Subarack coiled 29/10. Feber. Urinodling 5/11 E cloace. Insatt Meronem 11/11 och meningitdos sedan 12/11 pga cellstegring i likvor och laktat över 4. Svarar. Skickas tillbaka till Kalmar och dör 2/12-2009.
33-2904	45.1	-7.1	3.027	2009-11-09	neg		subaraknoidalblödning	6080	0	57.4	57.4			Subarack coiled 29/10. Feber. Urinodling 5/11 E cloace. Insatt Meronem 11/11 och meningitdos sedan 12/11 pga cellstegring i likvor och laktat över 4. Svarar. Skickas tillbaka till Kalmar och dör 2/12-2009.
33-2904	45.8	-4.1	2.308	2009-11-05	neg		subaraknoidalblödning	20000	1	26	25			Subarack coiled 29/10. Feber. Urinodling 5/11 E cloace. Insatt Meronem 11/11 och meningitdos sedan 12/11 pga cellstegring i likvor och laktat över 4. Svarar. Skickas tillbaka till Kalmar och dör 2/12-2009.					0.2											pos	Neuroborrelios, beh sent och nu sekel i bensvaghet.
33-2904	21.9	-5.6	2.275	2009-11-03	neg staf urin		subaraknoidalblödning	45000	nd	66	nd			Subarack coiled 29/10. Feber. Urinodling 5/11 E cloace. Insatt Meronem 11/11 och meningitdos sedan 12/11 pga cellstegring i likvor och laktat över 4. Svarar. Skickas tillbaka till Kalmar och dör 2/12-2009.
33-2904	38.9	-5.7	1.811	2009-11-02	neg		subaraknoidalblödning	171000	nd	630	nd			Subarack coiled 29/10. Feber. Urinodling 5/11 E cloace. Insatt Meronem 11/11 och meningitdos sedan 12/11 pga cellstegring i likvor och laktat över 4. Svarar. Skickas tillbaka till Kalmar och dör 2/12-2009.
33-2904	26.1	-2	0.405	2009-11-23	neg		subaraknoidalblödning	13	0	6	6			Subarack coiled 29/10. Feber. Urinodling 5/11 E cloace. Insatt Meronem 11/11 och meningitdos sedan 12/11 pga cellstegring i likvor och laktat över 4. Svarar. Skickas tillbaka till Kalmar och dör 2/12-2009.
34-3936	-0.5	-0.5	2.926	2010-03-12	propionbacterie acnes i lik 12/3		ICH	12000	nd	45	nd			Aplastisk anemi Sandimun trombocyt substtition, myastenia gravis, HV 7/3 Op occipital blödning. CRP stegring 12/3. Insatt Tazocin 13/3. Cellstegring 14/3 men sjunkande CRP. och insatt Meronem meningit dos. Odlingar 11/3 före antibiotiknegativ,. Förbättras. dör 2013.
34-3936	-2	0.8	1.542	2010-03-14	neg		ICH	11050	nd	264	nd			Aplastisk anemi, myastenia gravis, HV 7&3 Op. Misstanke infektion. Antibiotika Tazocin. Cellstegring 14/3 och insatt Meronem. Förbättras.
34-3936	-0.7	0.3	0.563	2010-03-18	neg		ICH	592	1	16	15			Aplastisk anemi, myastenia gravis, HV 7&3 Op. Misstanke infektion. Antibiotika Tazocin. Cellstegring 14/3 och insatt Meronem. Förbättras.
34-3936	-1.3	-3	0.332	2010-03-22	neg		ICH	98	0	4.8	4.8			Aplastisk anemi, myastenia gravis, HV 7&3 Op. Misstanke infektion. Antibiotika Tazocin. Cellstegring 14/3 och insatt Meronem. Förbättras.
34-2432	36.9	-6.3	2.04	2010-01-04	neg	menin 6 days	hjärnblödning	8600	2	128	126			Diabetes, IHD, pace-maker. Inkommer 25/12 efter fallit. Rtg visat blödning. Beh för pneumoni. Utveckar cellökning den 31/12. Beh för meningit med Meronem och vancomycin. Dör 16/1.
34-2432	34.5	-6.4	1.685	2010-01-05	neg		hjärnblödning	1050	0	9	9			Diabetes, IHD, pace-maker. Inkommer 25/12 efter fallit. Rtg visat blödning. Beh för pneumoni. Utveckar cellökning den 31/12. Beh för meningit med Meronem och vancomycin. Dör 16/1.
34-2432	33.4	-5.9	1.682	2010-01-07	neg		hjärnblödning	2900	2	60	58			Diabetes, IHD, pace-maker. Inkommer 25/12 efter fallit. Rtg visat blödning. Beh för pneumoni. Utveckar cellökning den 31/12. Beh för meningit med Meronem och vancomycin. Dör 16/1.
37-3556	42.7	10.5	0.815	2010-04-01	neg, proteus i urin, NPh 1/4		ICH	52000	50	990	940		3.7	IHD. Hjärtinfarkt. FF, waran, hypertoni. Blödning 5/3. V-drän. Insatt Meronem 4/4 pga meningit miss. Odling neg och pat bytte beh mot Ciproxin den 6/4. Skickas värnamo 13/4. Vad hände sen oklar men åb i juli-10
37-3556	10.8	1.8	1.464	2010-04-03	neg, proteus i urin, NpH 1/4		ICH	4710	215	825	610		4	IHD. Hjärtinfarkt. FF, waran, hypertoni. Blödning 5/3. V-drän. Insatt Meronem 4/4 pga meningit miss. Odling neg och pat bytte beh mot Ciproxin den 6/4. Skickas värnamo 13/4. Vad hände sen oklar men åb i juli-10
37-3556	11.4	1	1.137	2010-04-05	neg, proteus i urin, NpH 1/4		ICH	2100	15	40	25			IHD. Hjärtinfarkt. FF, waran, hypertoni. Blödning 5/3. V-drän. Insatt Meronem 4/4 pga meningit miss. Odling neg och pat bytte beh mot Ciproxin den 6/4. Skickas värnamo 13/4. Vad hände sen oklar men åb i juli-10
37-3556	-1.7	-4	0.823	2010-04-06	neg, proteus i urin, NpH 1/4		ICH	11000	nd	24	nd			IHD. Hjärtinfarkt. FF, waran, hypertoni. Blödning 5/3. V-drän. Insatt Meronem 4/4 pga meningit miss. Odling neg och pat bytte beh mot Ciproxin den 6/4. Skickas värnamo 13/4. Vad hände sen oklar men åb i juli-10
42-4345	9.3	-2.6	8.646	2010-10-14	KNS snäll 14/10, Resistent KNS i blod 19/10		shunt problem	40000	135	400	265		6 (10/10)	Subduralhematom 2008, shunt, byte pga blödning. I okt hydrocefalus. Trombocytopeni, MDS, Beh för pneumoni med Tienam sedan 8/10 + Metro för klostridier. Palliativvård. Dör 22/10.
42-4345	9.9	-1.4	0	2010-10-15	KNS snäll 14/10, Resistent KNS i blod 19/10		shunt problem	8800	35	150	115			Subduralhematom 2008, shunt, byte pga blödning. I okt hydrocefalus. Trombocytopeni, MDS, Beh för pneumoni med Tienam sedan 8/10 + Metro för klostridier. Palliativvård. Dör 22/10.
42-4345 dubbel?	9.2	3.7	1.21	2010-10-21	KNS snäll 14/10, Resistent KNS i blod 19/10		shunt problem	700	0	12	12			Subduralhematom 2008, shunt, byte pga blödning. I okt hydrocefalus. Trombocytopeni, MDS, Beh för pneumoni med Tienam sedan 8/10 + Metro för klostridier. Palliativvård. Dör 22/10.
44-2004	38.7	-0.3	1.855	2010-02-01	7/2 KNS i blod och 17/2 i CSF	meningit	subaraknoidalblödning	5900	8	19	11			30/1 subarack pga aneurysm. Op 31/1, och reop 4/2. Fick antibiotika Claforan för miss pneumoni 3171, utsatt 11/2. men utvecklar tecken till meningit, meronem sedan 14/2. Stiger i laktat och celler, insatt Vancomycin 18/2. Växt res KNS 17/2. och då beh med Meronem… Pat dör efter 3 månader.
44-2004	21.8	-10.1	0.768	2010-02-04	7/2 KNS i blod och 17/2 i CSF	meningit	subaraknoidalblödning	75000	nd	92	nd			30/1 subarack pga aneurysm. Op 31/1, och reop 4/2. Fick antibiotika Claforan för miss pneumoni 3171, utsatt 11/2. men utvecklar tecken till meningit, meronem sedan 14/2. Stiger i laktat och celler, insatt Vancomycin 18/2. Växt res KNS 17/2. och då beh med Meronem… Pat dör efter 3 månader.
44-8232	61.4	-2	1.757	2010-02-03	neg CSF Pseudomonas blododling		cerebral bleeding	1700	6	50	44			Hjärnblödning i jan 27/1, op 28/1. Beh Claforan 8 dagar. Utvecklar feber och CSF LPK stiger efter en dag till meningit. Beh med meningit sedan 5/2. Dör 2012.
44-8232	28.7	-8.4	2.197	2010-02-01	neg CSF Pseudomonas blododling		cerebral bleeding	7200	nd	186	nd			Hjärnblödning i jan. Beh Claforan 8 dagar. Utvecklar feber och CSF LPK stiger efter en dag till meningit. Beh med meningit. Dör 2012.
45-1403	116.4	-3.8	2.984	2009-11-04	neg		Hjärn blödning	7000	2	91.8	89.8			30/10 hjärnblödning. Op och NIVA. Utvecklar cellstegring och laktat 5 i lik insatt Vanco + Meronem. Men pga neg odling antibiotika utsatt 10/11. Överflyttas till Norrköping. Fortsatt RLS 6. O HLR. Pat dör i jan 2010.
45-1403	2.8	-2.9	1.864	2009-11-05	neg		Hjärn blödning	4600	22	104	82			30/10 subarack pga aneurysm. Op 31/1, och reop 4/2. Fick antibiotika Claforan för miss pneumoni men utvecklar tecken till meningit och då beh med Meronem… Pat dör efter 3 månader.
45-1403	11.9	-8.5	1.418	2009-11-09	neg		Hjärn blödning	1350	0.6	18.7	18.1			30/10 subarack pga aneurysm. Op 31/1, och reop 4/2. Fick antibiotika Claforan för miss pneumoni men utvecklar tecken till meningit och då beh med Meronem… Pat dör efter 3 månader.
45-1403	9.9	-9.1	1.394	2009-11-10	neg		Hjärn blödning	1200	0.5	13	12.5			30/10 hjärnblödning. Op och NIVA. Utvecklar cellstegring och laktat 5 i lik insatt Vanco + Meronem. Men pga neg odling antibiotika utsatt 10/11. Överflyttas till Norrköping. Fortsatt RLS 6. O HLR. Pat dör i jan 2010.
52-3373	9.9	-5.9	2.712	2010-01-11	neg ventrikeldrän Cann glabrata 13/1		Skallfraktur och subdural he	10200	1.5	2	5			Etyliker. B12 brist. Inkommer efter ramlat och fått skall fraktur 11/1. Dör Juli 2010.
52-3373	14.3	5.5	0.985	2010-03-15	neg		Skallfraktur och subdural he	782	2	42	40			Etyliker. B12 brist. Inkommer efter ramlat och fått skall fraktur 11/1. DT i feb visat gas i hö sidoventrikel. Claforan meningitdis 18/2. Lumbardrän tas bort 15/3. Dör Juli 2010.
66-1992	8	-1.7		2011-02-21	KNS x 4 13-14/2		shuntinfektion	31000	nd	32	nd			VP shunt. Op navelbråck 2010. likvorläckage buk efteråt. KNS i likvor från buk. Insatt Vancomycin + Rimactan.
66-1992	-2.8	-6.1	1.545	2011-02-24	KNS x 4 13-14/2		Shunt innfektion	4400	0	9	9			VP shunt. Op navelbråck 2010. likvorläckage buk efteråt. KNS i likvor från buk. Insatt Vancomycin + Rimactan.
74-2454	33.2	-5.6	1.76	2010-01-25	blododling lactococcus 26/1		post op gliom	11000	nd	49.8	nd			Op 20/1 pga gliom. Hydrocefallus och V-drän. Fever 28/1. Blododling grampos kocker. Även växer Strep i pluggad borste. Beh med Meronem/ claforan. Recediv 2012. Ingen inf efteråt.
74-2454	37.6	-9.6	2.933	2010-02-01	blododling lactococcus 26/1		post op gliom	21000	nd	13.1	nd			Op 20/1 pga gliom. Hydrocefallus och V-drän. Fever 28/1. Blododling grampos kocker. Även växer Strep i pluggad borste. Beh med Meronem/ claforan. Recediv 2012. Ingen inf efteråt.
75-4704	11.7	-4.5	0.248	2010-03-15	Propionbacterie acne 15/3.		tumör	5400	30	68	38			Op 16 feb pga frontal tumor. Återinlagd 11/3 pga hydrocefalus. Växt propionbacterie 15/3. Insatt Benzyl pc. Får insatt shunt 6/4.
75-4704	-6	-5		2010-03-28	Propionbacterie acne 15/3.		tumör	nd	nd	nd	nd			Op 16 feb pga frontal tumor. Återinlagd 11/3 pga hydrocefalus. Växt propionbacterie 15/3. Insatt Benzyl pc. Får insatt shunt 6/4.
75-4704	0.6	-2.9	1.08	2010-03-29	Propionbacterie acne 15/3.		tumör	972	2.5	18.5	16			Op 16 feb pga frontal tumor. Återinlagd 11/3 pga hydrocefalus. Växt propionbacterie 15/3. Insatt Benzyl pc. Får insatt shunt 6/4.
75-4704	-4	-5.5	2.197	2010-04-05	Propionbacterie acne 15/3.		tumör	10900	0	92	92			Op 16 feb pga frontal tumor. Återinlagd 11/3 pga hydrocefalus. Växt propionbacterie 15/3. Insatt Benzyl pc. Får insatt shunt 6/4.
89-2593	-5.1	-3.9	2.078	2010-10-21	propionbacterie acnes i lik 21/10, 22/10	kolonisation	shunt dysfuktion	2.1	0	0	0			Shuntbärare sedan barndom pga meningit. Söker 21/10 med HV, buksmärtor, shunt ut 22/10. I spetsen Propionbacterie. Insatt Meronem + vanco + Nebcina. Fortsätter pga oklar odlingssvar då Claforan + Vanco. Ny shunt 4/11.
89-2593	0.6	1.8	0.608	2010-10-25	propionbacterie acnes i lik 21/10, 22/10		shunt dysfuktion	7900	0	4	4			Shuntbärare sedan barndom pga meningit. Söker 21/10 med HV, buksmärtor, shunt ut 22/10. I spetsen Propionbacterie. Insatt Meronem + vanco + Nebcina. Fortsätter pga oklar odlingssvar då Claforan + Vanco. Ny shunt 4/11.
89-2593	0.6	-2	0.235	2010-10-28	propionbacterie acnes i lik 21/10, 22/10		shunt dysfuktion	5300	0	4	4			Shuntbärare sedan barndom pga meningit. Söker 21/10 med HV, buksmärtor, shunt ut 22/10. I spetsen Propionbacterie. Insatt Meronem + vanco + Nebcina. Fortsätter pga oklar odlingssvar då Claforan + Vanco. Ny shunt 4/11.
89-2593	-3.5	-4.2	1.437	2010-11-05	propionbacterie acnes i lik 21/10, 22/10		shunt dysfuktion	800	1	6	5		1.5	Shuntbärare sedan barndom pga meningit. Söker 21/10 med HV, buksmärtor, shunt ut 22/10. I spetsen Propionbacterie. Insatt Meronem + vanco + Nebcina. Fortsätter pga oklar odlingssvar då Claforan + Vanco. Ny shunt 4/11.

## Sheet: Therapy histogram
	after	before		after	before
	26.1	85.1		33.4	36.9
	0.1	0.1		9.2	9.3
	0.1	42.7		21.8	38.7
	9.9	116.4		61.4	28.7
	0.1	8		14.3	9.9
	0.1	11.7		37.6	32
	0.1	0.1

[truncated: 1 more sheets: Blad2]
